# Supplementary material for: The deployment of ProKnow for cloud-based clinical research in radiotherapy
Source: PLOS Digit Health. 2026 Jul 17;5(7):e0001131. doi: 10.1371/journal.pdig.0001131 (PMC13378969; doi:10.1371/journal.pdig.0001131)
Supplement: S1 Python Script — Python script using the ProKnow API to access the DVH graphs for the calculation of the Equivalent Uniform Dose (EUD, [39]) of the brain and store the metric in ProKnow. (TXT) [file pdig.0001131.s001.txt]

import math
from proknow import ProKnow
import os
import logging
import sys
import datetime
import time
from time import perf_counter

# S1 APPENDIX

pk = ProKnow('https://myhostname.proknow.com', credentials_file="./mycredentials.json")

start_time = perf_counter()
localtime = time.localtime()
LocalTime = time.strftime("%I:%M:%S %p", localtime)
logger = logging.getLogger()
logger.setLevel(logging.INFO)
formatter = logging.Formatter('%(asctime)s | %(levelname)s | %(message)s')
stdout_handler = logging.StreamHandler(sys.stdout)
stdout_handler.setLevel(logging.DEBUG)
stdout_handler.setFormatter(formatter)
log_date = datetime.datetime.now().strftime('%d_%m_%Y')
file_handler = logging.FileHandler(
    './logs-EUD-Skript/EUD-logs_%s.log' % log_date)
file_handler.setLevel(logging.DEBUG)
file_handler.setFormatter(formatter)
logger.addHandler(file_handler)
logger.addHandler(stdout_handler)
logger.info('The Time is %s' % LocalTime)

# The name of the custom metric: "EUD"
if pk.custom_metrics.find(name="EUD"):
    metric = pk.custom_metrics.find(name='EUD')
else:
    pk.custom_metrics.create('EUD', "dose", {"number": {}})


def PatientItem(workspace, mrn):
    workspace_data = pk.workspaces.resolve_by_name(workspace)
    workspace_item = workspace_data.data
    workspace_id = workspace_item['id']

    PatientItems = [patient.get() for patient in pk.patients.query(workspace)]
    for patient in PatientItems:
        if patient.mrn == mrn:
            Patient_Item = pk.patients.get(workspace_id, patient_id=patient.id)

    return Patient_Item


def GeneratePatientItems(workspace):
    PatientItems = [patient.get() for patient in pk.patients.query(workspace)]
    return PatientItems


def GeneratePatientList(workspace):
    Patients = []
    patients = [patient.get() for patient in pk.patients.query(workspace)]
    for patient in patients:
        Patient = patient.mrn
        Patients.append(Patient)
    print("ID of process running task: {}".format(os.getpid()))
    return Patients


def listComparison(OriginalList: list, NewList: list):
    Union = set(OriginalList).union(set(NewList))
    Intersection = set(OriginalList).intersection(set(NewList))
    differencesList = list(Union - Intersection)
    return differencesList


def DVH_Analysis(my_workspace, mrn, dose_entity_index, ROI_Name, alpha):
    for patients in GeneratePatientItems(workspace=my_workspace):
        if patients.mrn == mrn:
            Patient_item = patients

    dose_entity = Patient_item.find_entities(type='dose')[dose_entity_index]
    dose = dose_entity.get()  # The Dose Item
    metadata = dose.get_metadata()

    dose_analysis = dose.get_analysis()  # This is the function that gives a dictionary with all info about each ROI, and DVH curve

    alpha = alpha  # This is the parameter a that describes the EUD for a certain ROI

    EUD = 0
    EUD_list = []
    DVH_Differential = []
    DVH_Cumulative = []
    Geometric_Mean = 0

    # Searching for the DVH data of the ROI of interest
    ROIS = []
    DVH = []
    Volume = ''
    for rois in dose_analysis['rois']:
        ROIS.append(rois['name'])
        if rois['name'] == ROI_Name:
	    # please see an example of the data dictionary of the structure 'Brain-GTV' at the end of this document, in which the DVH curve and Volume information can be retrieved.
            Volume = rois['volume']  # The volume is given in cc
            DVH = rois['curve']

    # The Data are given only in Cumulative graph in the ProKnow API, therefore we need to calculate the Differential data
    # from the Cumulative Curve that is only available. To do that we need to subtract the volume at one dose bin value
    # from the prior bin value, etc: see calc_diff. The calc_cum instead is what we am getting
    # from the API (given in volume %)

    if ROI_Name in ROIS:

        print("EUD Calculation will proceed:")
        logger.info("EUD Calculation will proceed:")
        for index, cumulative_curve_data in enumerate(DVH):
            if index < len(DVH) - 1:
                calc_diff = [DVH[index][0], (DVH[index][1] - DVH[index + 1][1]) * Volume / 100]  # Differential DVH
                calc_cum = [DVH[index][0], (DVH[index][1]) * Volume / 100]  # Cumulative DVH (with absolute volume)
                # calc_cum = [DVH[index][0], (DVH[index][1])] # The values in volume % as given by ProKnow API

                # Here collecting the data for the plots of the DVH Differential & Cumulative
                DVH_Differential.append(calc_diff)
                DVH_Cumulative.append(calc_cum)

                #  Here calculating EUDs for different alpha parameters to make the graph
                if (
                        alpha < 0 or alpha == 0) and index == 0:  # Avoid division with zero, either when dose=0 or when alpha=0
                    continue
                if alpha == 0 and index != 0:  # Calculation of the Geometric Mean in this case (see paper with EUD)
                    Diff_relative_volume = ((DVH[index][1] - DVH[index + 1][1]) * Volume / 100) / Volume
                    Calc_Ln = math.log(DVH[index][0], math.e)
                    G_Mean = Diff_relative_volume * Calc_Ln
                else:
                    # To calculate the EUD: we find the relative volume (/100 of absolute volume) and use the Formula
                    calc_EUD = (((DVH[index][1] - DVH[index + 1][1]) * Volume / 100) / Volume * (
                            DVH[index][0] ** alpha))

                if alpha == 0 and index != 0:
                    Geometric_Mean = Geometric_Mean + G_Mean
                if alpha != 0:
                    EUD = EUD + calc_EUD  # The Final Sum
                    EUD_list.append(calc_EUD)

        if alpha == 0:
            Geometric_Mean = math.exp(Geometric_Mean)
            EUD = Geometric_Mean
        else:
            EUD = EUD ** (1 / alpha)
        if alpha == 9:
            metadata['EUD'] = EUD
        dose.set_metadata(metadata)
        print(dose.get_metadata())
        logger.info(dose.get_metadata())
        dose.save()
        Patient_item.save()
        print('Volume: ')
        logger.info('Volume: ')
        print(Volume)
        logger.info(Volume)
        print('Cubic root: ')
        logger.info('Cubic root: ')
        print(Volume ** (1. / 3.))
        logger.info(Volume ** (1. / 3.))
        print('Geometric Mean: ')
        logger.info('Geometric Mean: ')
        print(Geometric_Mean)
        logger.info(Geometric_Mean)
        print('EUD: ')
        logger.info('EUD: ')
        print(EUD)
        logger.info(EUD)

        # Setting the EUD as Scorecard here
        if Patient_item.scorecards.find(name='EUD'):
            print(Patient_item.scorecards.find(name='EUD'))
            scorecard = Patient_item.scorecards.find(name='EUD').get()
            scorecard.custom = [{"id": pk.custom_metrics.resolve_by_name('EUD').id, }]
            scorecard.save()

        else:

            Patient_item.scorecards.create('EUD', [], [{"id": pk.custom_metrics.resolve_by_name('EUD').id, }])
            scorecard = Patient_item.scorecards.find(name='EUD').get()
            scorecard.save()

    else:
        print("EUD cannot be calculated: No ROI of interest existing in this patient")
        logger.info("EUD cannot be calculated: No ROI of interest existing in this patient")

    return DVH_Differential, DVH_Cumulative, Volume, EUD, EUD_list


pollTime = 30  # make sure that plan/dose objects are under CT/structures, otherwise code will interrupt and not do the EUD calculation for these patients


def fileWatcher(workspace):
    while True:  # commenting out the while True statement if we run the script using the Task Scheduler
        start_time = perf_counter()

        localtime = time.localtime()
        LocalTime = time.strftime("%I:%M:%S %p", localtime)

        previousFileList = GeneratePatientList(workspace=workspace)

        print("Current Patient List: ")
        logger.info("Current Patient List: ")
        print(previousFileList)
        logger.info(previousFileList)
        print('Go to Sleep at time %s' % LocalTime)
        logger.info('Go to Sleep at time %s' % LocalTime)

        time.sleep(pollTime)
        localtime = time.localtime()
        LocalTime = time.strftime("%I:%M:%S %p", localtime)

        newFileList = GeneratePatientList(workspace=workspace)

        end_time = perf_counter()
        previousFileList.sort()
        newFileList.sort()
        ToReCheck = []

        print(f'It took {end_time - start_time: 0.2f} second(s) to complete.')

        if len(newFileList) == len(previousFileList):
            pass
        elif len(newFileList) > len(previousFileList):
            print(newFileList)
            diff = listComparison(previousFileList, newFileList)
            print('A Patient is added at time %s' % LocalTime)
            logger.info('A Patient is added at time %s' % LocalTime)
            print(diff)
            logger.info(diff)
        else:
            print(
                "The following patients have been removed at time %s from the workspace: No action needed" % LocalTime)
            logger.info(
                "The following patients have been removed at time %s from the workspace: No action needed" % LocalTime)
            removed = listComparison(newFileList, previousFileList)
            print(removed)
            logger.info(removed)

        for mrns in newFileList:

            try:

                print("Patient %s: " % (mrns))
                logger.info("Patient %s: " % (mrns))
                Patient_item = PatientItem(workspace, mrns)
                dose_entities = Patient_item.find_entities(type='dose')
                if dose_entities == []:
                    print("Patient %s : There are no Dose Objects, continue to next Patient in the workspace" % (mrns))
                    logger.info(
                        "Patient %s : There are no Dose Objects, continue to next Patient in the workspace" % (mrns))
                    ToReCheck.append(mrns)
                else:
                    pass

                # Here, Calculating the EUD for all dose entities of a patient
                # In ProKnow, we can select up to 4 Dose Objects for which to have the EUD shown.

                try:
                    for i, ent in enumerate(dose_entities):

                        dose1_metadata = (dose_entities[
                                              i].get()).get_metadata()  # Try Statement: Checks if dose1/metatada exists - if EUD is not calculated or Scorecard not set, then DVHAnalysis
                        print("Patient: %s, Dose #:%s, EUD Metadata: %s" % (mrns, i, dose1_metadata))
                        logger.info("Patient: %s, Dose #:%s, EUD Metadata: %s" % (mrns, i, dose1_metadata))

                        if bool(dose1_metadata) is False or Patient_item.scorecards.find(name='EUD') is None:
                            RunDVH = DVH_Analysis(workspace, mrns, i, 'Brain-GTV', 9)

                        else:
                            pass

                except IndexError:
                    print("Patient %s : There are no Dose Objects" % (
                        mrns))  # If the first Dose is missing it means it is also missing the second one
                    logger.info("Patient %s : There are no Dose Objects" % (mrns))
                    logger.error("Patient %s : There are no Dose Objects" % (mrns))
                    ToReCheck.append(mrns)
                    pass

                    print("Patients in which dose objects are still missing: %s " % (ToReCheck))
                    logger.info("Patients in which dose objects are still missing: %s " % (ToReCheck))

            except Exception as e:
                print("error. It may be that the plan/dose objects are not under CTs/Structure, please check.")
                logger.info("error. It may be that the plan/dose objects are not under CTs/Structure, please check.")
                logger.error("error. It may be that the plan/dose objects are not under CTs/Structure, please check.")
                continue

    return


######  fileWatcher Function -> Watches the ProKnow workspace ############
fileWatcher(workspace='XXX_Test')

############### END ################################################################################


Data dictionary of the structure 'Brain-GTV' of an example patient


{'id': '6a33c38978006ef0d9e3635233cddd7d', 'name': 'Brain-GTV', 'dose_grid_bound': True, 'integral_dose': 38166.420848622794, 'max_dose': 79.65843, 'max_dose_loc': [7.0, -592.5, 42.0], 'mean_dose': 30.10405158996582, 'min_dose': 2.1876845359802246, 'min_dose_loc': [3.5, -706.5, -4.800000190734863], 'volume': 1267.81675, 'curve': [[0.0, 100.0], [2.19, 100.0], [2.2, 99.99993896484375], [2.25, 99.99993896484375], [2.2600000000000002, 99.99930572509766], [2.29, 99.99930572509766], [2.3000000000000003, 99.99867248535156], [2.34, 99.99867248535156], [2.35, 99.998046875], [2.36, 99.998046875], [2.37, 99.9974136352539], [2.38, 99.99678039550781], [2.42, 99.99678039550781], [2.43, 99.99614715576172], [2.44, 99.99552154541016], [2.47, 99.99552154541016], [2.48, 99.99488830566406], [2.5, 99.99488830566406], [2.5100000000000002, 99.99425506591797], [2.52, 99.99299621582031], [2.5300000000000002, 99.99236297607422], [2.54, 99.99173736572266], [2.5500000000000003, 99.99173736572266], [2.56, 99.99110412597656], [2.57, 99.99047088623047], [2.59, 99.99047088623047], [2.6, 99.98983764648438], [2.61, 99.98857879638672], [2.65, 99.98857879638672], [2.66, 99.98794555664062], [2.67, 99.98794555664062], [2.68, 99.98668670654297], [2.69, 99.98605346679688], [2.7, 99.98542022705078], [2.71, 99.98542022705078], [2.72, 99.98479461669922], [2.73, 99.98416137695312], [2.74, 99.98416137695312], [2.75, 99.98352813720703], [2.7600000000000002, 99.98290252685547], [2.77, 99.98226928710938], [2.81, 99.98226928710938], [2.82, 99.98101043701172], [2.83, 99.98037719726562], [2.84, 99.97974395751953], [2.85, 99.97785186767578], [2.86, 99.97721862792969], [2.87, 99.97595977783203], [2.88, 99.97595977783203], [2.89, 99.97343444824219], [2.9, 99.9728012084961], [2.91, 99.97217559814453], [2.93, 99.97217559814453], [2.94, 99.97154235839844], [2.95, 99.9690170288086], [2.96, 99.9690170288086], [2.97, 99.9683837890625], [2.98, 99.96775817871094], [2.99, 99.96712493896484], [3.0, 99.96334075927734], [3.0100000000000002, 99.96270751953125], [3.02, 99.96207427978516], [3.0300000000000002, 99.96207427978516], [3.04, 99.95954895019531], [3.0500000000000003, 99.95765686035156], [3.06, 99.9563980102539], [3.0700000000000003, 99.95513916015625], [3.08, 99.95450592041016], [3.09, 99.95198059082031], [3.1, 99.95008850097656], [3.11, 99.94882202148438], [3.12, 99.94882202148438], [3.13, 99.94756317138672], [3.14, 99.94630432128906], [3.15, 99.94567108154297], [3.16, 99.94377899169922], [3.17, 99.94188690185547], [3.18, 99.93999481201172], [3.19, 99.93809509277344], [3.2, 99.93683624267578], [3.21, 99.93620300292969], [3.22, 99.93305206298828], [3.23, 99.9317855834961], [3.24, 99.93115997314453], [3.25, 99.92863464355469], [3.2600000000000002, 99.9273681640625], [3.27, 99.92674255371094], [3.2800000000000002, 99.92547607421875], [3.3000000000000003, 99.92547607421875], [3.31, 99.92485046386719], [3.3200000000000003, 99.9242172241211], [3.33, 99.92169189453125], [3.34, 99.92105865478516], [3.35, 99.91790771484375], [3.36, 99.9153823852539], [3.37, 99.91474914550781], [3.38, 99.91285705566406], [3.39, 99.91096496582031], [3.4, 99.90970611572266], [3.41, 99.90843963623047], [3.43, 99.90843963623047], [3.44, 99.90654754638672], [3.45, 99.90276336669922], [3.46, 99.90087127685547], [3.47, 99.89707946777344], [3.48, 99.89582061767578], [3.49, 99.89392852783203], [3.5, 99.89014434814453], [3.5100000000000002, 99.88825225830078], [3.52, 99.88825225830078], [3.5300000000000002, 99.88509368896484], [3.54, 99.8832015991211], [3.5500000000000003, 99.88130950927734], [3.56, 99.88004302978516], [3.5700000000000003, 99.8794174194336], [3.58, 99.8781509399414], [3.59, 99.87625885009766], [3.6, 99.8743667602539], [3.61, 99.87373352050781], [3.62, 99.87184143066406], [3.63, 99.87120819091797], [3.64, 99.86805725097656], [3.65, 99.8667984008789], [3.66, 99.86427307128906], [3.67, 99.85922241210938], [3.68, 99.85480499267578], [3.69, 99.85102081298828], [3.7, 99.84912872314453], [3.71, 99.84786224365234], [3.72, 99.8453369140625], [3.73, 99.841552734375], [3.74, 99.84029388427734], [3.75, 99.83587646484375], [3.7600000000000002, 99.833984375], [3.77, 99.83019256591797], [3.7800000000000002, 99.8295669555664], [3.79, 99.82893371582031], [3.8000000000000003, 99.82704162597656], [3.81, 99.82704162597656], [3.8200000000000003, 99.82451629638672], [3.83, 99.82325744628906], [3.84, 99.82009887695312], [3.85, 99.81631469726562], [3.86, 99.81315612792969], [3.87, 99.80811309814453], [3.88, 99.80306243896484], [3.89, 99.800537109375], [3.9, 99.7973861694336], [3.91, 99.79296875], [3.92, 99.7885513305664], [3.93, 99.78539276123047], [3.94, 99.78350067138672], [3.95, 99.78224182128906], [3.96, 99.77655792236328], [3.97, 99.77529907226562], [3.98, 99.77277374267578], [3.99, 99.76962280273438], [4.0, 99.76457214355469], [4.01, 99.76078796386719], [4.0200000000000005, 99.75889587402344], [4.03, 99.75447845458984], [4.04, 99.75006103515625], [4.05, 99.7437515258789], [4.0600000000000005, 99.74248504638672], [4.07, 99.73870086669922], [4.08, 99.73239135742188], [4.09, 99.72797393798828], [4.1, 99.72355651855469], [4.11, 99.7229232788086], [4.12, 99.71977233886719], [4.13, 99.71724700927734], [4.14, 99.7140884399414], [4.15, 99.70967102050781], [4.16, 99.70777893066406], [4.17, 99.70146942138672], [4.18, 99.69831848144531], [4.19, 99.69390106201172], [4.2, 99.69074249267578], [4.21, 99.68759155273438], [4.22, 99.68506622314453], [4.23, 99.68001556396484], [4.24, 99.67559814453125], [4.25, 99.669921875], [4.26, 99.66423797607422], [4.2700000000000005, 99.65730285644531], [4.28, 99.65351104736328], [4.29, 99.64530944824219], [4.3, 99.64152526855469], [4.3100000000000005, 99.63584899902344], [4.32, 99.63143157958984], [4.33, 99.62638092041016], [4.34, 99.6244888305664], [4.3500000000000005, 99.62196350097656], [4.36, 99.61754608154297], [4.37, 99.61502075195312], [4.38, 99.60808563232422], [4.39, 99.60303497314453], [4.4, 99.5998764038086], [4.41, 99.5960922241211], [4.42, 99.5916748046875], [4.43, 99.58663177490234], [4.44, 99.58221435546875], [4.45, 99.57337951660156], [4.46, 99.56580352783203], [4.47, 99.56265258789062], [4.48, 99.5588607788086], [4.49, 99.5512924194336], [4.5, 99.54434967041016], [4.51, 99.53929901123047], [4.5200000000000005, 99.53236389160156], [4.53, 99.52605438232422], [4.54, 99.52163696289062], [4.55, 99.51469421386719], [4.5600000000000005, 99.5102767944336], [4.57, 99.505859375], [4.58, 99.50080871582031], [4.59, 99.49197387695312], [4.6000000000000005, 99.48251342773438], [4.61, 99.47620391845703], [4.62, 99.47367858886719], [4.63, 99.46610260009766], [4.64, 99.4610595703125], [4.65, 99.45475006103516], [4.66, 99.44717407226562], [4.67, 99.44086456298828], [4.68, 99.4320297241211], [4.69, 99.4231948852539], [4.7, 99.416259765625], [4.71, 99.40805053710938], [4.72, 99.40237426757812], [4.73, 99.39606475830078], [4.74, 99.38912200927734], [4.75, 99.3834457397461], [4.76, 99.38028717041016], [4.7700000000000005, 99.37019348144531], [4.78, 99.36577606201172], [4.79, 99.35820007324219], [4.8, 99.35063171386719], [4.8100000000000005, 99.34432220458984], [4.82, 99.33548736572266], [4.83, 99.33106994628906], [4.84, 99.32539367675781], [4.8500000000000005, 99.31340026855469], [4.86, 99.3001480102539], [4.87, 99.29132080078125], [4.88, 99.28437805175781], [4.89, 99.28058624267578], [4.9, 99.27365112304688], [4.91, 99.26860046386719], [4.92, 99.26165771484375], [4.93, 99.25282287597656], [4.94, 99.24588775634766], [4.95, 99.23831176757812], [4.96, 99.22947692871094], [4.97, 99.2231674194336], [4.98, 99.21875], [4.99, 99.2105484008789], [5.0, 99.20423889160156], [5.01, 99.19666290283203], [5.0200000000000005, 99.19098663330078], [5.03, 99.1821517944336], [5.04, 99.1739501953125], [5.05, 99.16889953613281], [5.0600000000000005, 99.16259002685547], [5.07, 99.16133117675781], [5.08, 99.14997100830078], [5.09, 99.14429473876953], [5.1000000000000005, 99.1373519897461], [5.11, 99.12599182128906], [5.12, 99.11779022216797], [5.13, 99.10706329345703], [5.14, 99.095703125], [5.15, 99.0875015258789], [5.16, 99.0799331665039], [5.17, 99.06920623779297], [5.18, 99.0591049194336], [5.19, 99.04901123046875], [5.2, 99.03450012207031], [5.21, 99.02755737304688], [5.22, 99.01683044433594], [5.23, 99.00862884521484], [5.24, 99.00105285644531], [5.25, 98.98969268798828], [5.26, 98.98086547851562], [5.2700000000000005, 98.97392272949219], [5.28, 98.9606704711914], [5.29, 98.95057678222656], [5.3, 98.93795013427734], [5.3100000000000005, 98.92974853515625], [5.32, 98.91712951660156], [5.33, 98.90640258789062], [5.34, 98.89315032958984], [5.3500000000000005, 98.88116455078125], [5.36, 98.87169647216797], [5.37, 98.85529327392578], [5.38, 98.8382568359375], [5.39, 98.82184600830078], [5.4, 98.80733489990234], [5.41, 98.79786682128906], [5.42, 98.79029846191406], [5.43, 98.78020477294922], [5.44, 98.7719955444336], [5.45, 98.7562255859375], [5.46, 98.74486541748047], [5.47, 98.73287963867188], [5.48, 98.7234115600586], [5.49, 98.7152099609375], [5.5, 98.70511627197266], [5.51, 98.69438171386719], [5.5200000000000005, 98.67924499511719], [5.53, 98.6697769165039], [5.54, 98.66410064697266], [5.55, 98.64579772949219], [5.5600000000000005, 98.63191223144531], [5.57, 98.61992645263672], [5.58, 98.60730743408203], [5.59, 98.5965805053711], [5.6000000000000005, 98.58522033691406], [5.61, 98.57512664794922], [5.62, 98.5593490600586], [5.63, 98.54736328125], [5.64, 98.53158569335938], [5.65, 98.51896667480469], [5.66, 98.50887298583984], [5.67, 98.49562072753906], [5.68, 98.48236846923828], [5.69, 98.47542572021484], [5.7, 98.46722412109375], [5.71, 98.45271301269531], [5.72, 98.43819427490234], [5.73, 98.42304992675781], [5.74, 98.41484832763672], [5.75, 98.40097045898438], [5.76, 98.38582611083984], [5.7700000000000005, 98.37572479248047], [5.78, 98.35868835449219], [5.79, 98.3460693359375], [5.8, 98.32839965820312], [5.8100000000000005, 98.31514739990234], [5.82, 98.30000305175781], [5.83, 98.28485870361328], [5.84, 98.27539825439453], [5.8500000000000005, 98.26151275634766], [5.86, 98.24636840820312], [5.87, 98.22870635986328], [5.88, 98.20787811279297], [5.89, 98.18831634521484], [5.9, 98.17064666748047], [5.91, 98.15487670898438], [5.92, 98.1416244506836], [5.93, 98.12837219238281], [5.94, 98.11764526367188], [5.95, 98.10313415527344], [5.96, 98.08924865722656], [5.97, 98.06716918945312], [5.98, 98.0520248413086], [5.99, 98.03561401367188], [6.0, 98.0179443359375], [6.01, 98.00532531738281], [6.0200000000000005, 97.98955535888672], [6.03, 97.97314453125], [6.04, 97.95610809326172], [6.05, 97.94285583496094], [6.0600000000000005, 97.924560546875], [6.07, 97.90752410888672], [6.08, 97.89742279052734], [6.09, 97.8873291015625], [6.1000000000000005, 97.86965942382812], [6.11, 97.8469467163086], [6.12, 97.82611846923828], [6.13, 97.8128662109375], [6.140000000000001, 97.79393768310547], [6.15, 97.77185821533203], [6.16, 97.74787902832031], [6.17, 97.72831726074219], [6.18, 97.7112808227539], [6.19, 97.69108581542969], [6.2, 97.67972564697266], [6.21, 97.66710662841797], [6.22, 97.65007019042969], [6.23, 97.62798309326172], [6.24, 97.61410522460938], [6.25, 97.59391021728516], [6.26, 97.57182312011719], [6.2700000000000005, 97.55289459228516], [6.28, 97.53649139404297], [6.29, 97.52134704589844], [6.3, 97.49358367919922], [6.3100000000000005, 97.47464752197266], [6.32, 97.45193481445312], [6.33, 97.4367904663086], [6.34, 97.42101287841797], [6.3500000000000005, 97.40713500976562], [6.36, 97.39009857177734], [6.37, 97.37179565429688], [6.38, 97.35601806640625], [6.390000000000001, 97.33583068847656], [6.4, 97.3131103515625], [6.41, 97.28976440429688], [6.42, 97.27083587646484], [6.43, 97.24938201904297], [6.44, 97.22476959228516], [6.45, 97.20647430419922], [6.46, 97.1906967163086], [6.47, 97.17240142822266], [6.48, 97.15220642089844], [6.49, 97.13580322265625], [6.5, 97.12191772460938], [6.51, 97.09415435791016], [6.5200000000000005, 97.07648468017578], [6.53, 97.0562973022461], [6.54, 97.03988647460938], [6.55, 97.0177993774414], [6.5600000000000005, 96.99508666992188], [6.57, 96.9698486328125], [6.58, 96.94397735595703], [6.59, 96.92252349853516], [6.6000000000000005, 96.90043640136719], [6.61, 96.87267303466797], [6.62, 96.85184478759766], [6.63, 96.82787322998047], [6.640000000000001, 96.802001953125], [6.65, 96.78244018554688], [6.66, 96.76224517822266], [6.67, 96.73637390136719], [6.68, 96.70861053466797], [6.69, 96.6827392578125], [6.7, 96.66128540039062], [6.71, 96.63604736328125], [6.72, 96.6082763671875], [6.73, 96.57357788085938], [6.74, 96.54518127441406], [6.75, 96.52120208740234], [6.76, 96.49469757080078], [6.7700000000000005, 96.473876953125], [6.78, 96.44548034667969], [6.79, 96.42276000976562], [6.8, 96.3956298828125], [6.8100000000000005, 96.36408233642578], [6.82, 96.33568572998047], [6.83, 96.3060302734375], [6.84, 96.28330993652344], [6.8500000000000005, 96.25617980957031], [6.86, 96.23030853271484], [6.87, 96.20948028564453], [6.88, 96.18171691894531], [6.890000000000001, 96.15332794189453], [6.9, 96.12113952636719], [6.91, 96.08706665039062], [6.92, 96.06246185302734], [6.93, 96.03659057617188], [6.94, 96.0107192993164], [6.95, 95.9785385131836], [6.96, 95.95076751708984], [6.97, 95.92237854003906], [6.98, 95.89398193359375], [6.99, 95.8624267578125], [7.0, 95.82709503173828], [7.01, 95.80122375488281], [7.0200000000000005, 95.77850341796875], [7.03, 95.74821472167969], [7.04, 95.71919250488281], [7.05, 95.69332122802734], [7.0600000000000005, 95.66050720214844], [7.07, 95.63463592529297], [7.08, 95.60498046875], [7.09, 95.57658386230469], [7.1000000000000005, 95.54945373535156], [7.11, 95.52169036865234], [7.12, 95.49329376220703], [7.13, 95.46553039550781], [7.140000000000001, 95.4402847290039], [7.15, 95.3954849243164], [7.16, 95.36646270751953], [7.17, 95.33238220214844], [7.18, 95.29830932617188], [7.19, 95.26297760009766], [7.2, 95.2326889038086], [7.21, 95.19734954833984], [7.22, 95.16958618164062], [7.23, 95.13993072509766], [7.24, 95.1045913696289], [7.25, 95.0724105834961], [7.26, 95.04906463623047], [7.2700000000000005, 95.01814270019531], [7.28, 94.97145080566406], [7.29, 94.9455795288086], [7.3, 94.91339874267578], [7.3100000000000005, 94.88563537597656], [7.32, 94.8515625], [7.33, 94.82379150390625], [7.34, 94.79981994628906], [7.3500000000000005, 94.7726821899414], [7.36, 94.75564575195312], [7.37, 94.72283172607422], [7.38, 94.68812561035156], [7.390000000000001, 94.64143371582031], [7.4, 94.6086196899414], [7.41, 94.57139587402344], [7.42, 94.53858184814453], [7.43, 94.49882507324219], [7.44, 94.46286010742188], [7.45, 94.43131256103516], [7.46, 94.39471435546875], [7.47, 94.35621643066406], [7.48, 94.3177261352539], [7.49, 94.28365325927734], [7.5, 94.24516296386719], [7.51, 94.21361541748047], [7.5200000000000005, 94.17638397216797], [7.53, 94.15555572509766], [7.54, 94.10823059082031], [7.55, 94.0678482055664], [7.5600000000000005, 94.0306167602539], [7.57, 93.9946517944336], [7.58, 93.96625518798828], [7.59, 93.93154907226562], [7.6000000000000005, 93.9044189453125], [7.61, 93.8671875], [7.62, 93.83879089355469], [7.63, 93.79967498779297], [7.640000000000001, 93.76496887207031], [7.65, 93.72773742675781], [7.66, 93.69429779052734], [7.67, 93.64949035644531], [7.68, 93.62046813964844], [7.69, 93.58954620361328], [7.7, 93.54916381835938], [7.71, 93.51256561279297], [7.72, 93.47596740722656], [7.73, 93.43242645263672], [7.74, 93.39519500732422], [7.75, 93.36238861083984], [7.76, 93.32137298583984], [7.7700000000000005, 93.285400390625], [7.78, 93.25321960449219], [7.79, 93.21347045898438], [7.8, 93.15982818603516], [7.8100000000000005, 93.12386322021484], [7.82, 93.09168243408203], [7.83, 93.04940795898438], [7.84, 93.01343536376953], [7.8500000000000005, 92.97368621826172], [7.86, 92.9377212524414], [7.87, 92.9004898071289], [7.88, 92.8632583618164], [7.890000000000001, 92.82098388671875], [7.9, 92.79195404052734], [7.91, 92.75093841552734], [7.92, 92.72380828857422], [7.930000000000001, 92.68215942382812], [7.94, 92.64619445800781], [7.95, 92.60770416259766], [7.96, 92.57047271728516], [7.97, 92.53324127197266], [7.98, 92.4947509765625], [7.99, 92.45121002197266], [8.0, 92.41461181640625], [8.01, 92.3685531616211], [8.02, 92.3313217163086], [8.03, 92.2940902709961], [8.040000000000001, 92.25749206542969], [8.05, 92.22594451904297], [8.06, 92.18303680419922], [8.07, 92.13949584960938], [8.08, 92.09784698486328], [8.09, 92.06124877929688], [8.1, 92.02339172363281], [8.11, 91.98741912841797], [8.120000000000001, 91.9457778930664], [8.13, 91.9091796875], [8.14, 91.87447357177734], [8.15, 91.84292602539062], [8.16, 91.81011199951172], [8.17, 91.76531219482422], [8.18, 91.73123168945312], [8.19, 91.69779205322266], [8.2, 91.66182708740234], [8.21, 91.62081146240234], [8.22, 91.5854721069336], [8.23, 91.55518341064453], [8.24, 91.52363586425781], [8.25, 91.47693634033203], [8.26, 91.43150329589844], [8.27, 91.39806365966797], [8.28, 91.36146545410156], [8.290000000000001, 91.31792449951172], [8.3, 91.2857437133789], [8.31, 91.24031066894531], [8.32, 91.20118713378906], [8.33, 91.16143798828125], [8.34, 91.12104797363281], [8.35, 91.0768814086914], [8.36, 91.04154205322266], [8.370000000000001, 91.01315307617188], [8.38, 90.97718048095703], [8.39, 90.94247436523438], [8.4, 90.90776824951172], [8.41, 90.8724365234375], [8.42, 90.83331298828125], [8.43, 90.79734802246094], [8.44, 90.76326751708984], [8.45, 90.72856903076172], [8.46, 90.69448852539062], [8.47, 90.65852355957031], [8.48, 90.62003326416016], [8.49, 90.58406829833984], [8.5, 90.55125427246094], [8.51, 90.51844024658203], [8.52, 90.47679138183594], [8.53, 90.43767547607422], [8.540000000000001, 90.39413452148438], [8.55, 90.35374450683594], [8.56, 90.31588745117188], [8.57, 90.27423858642578], [8.58, 90.23764038085938], [8.59, 90.19851684570312], [8.6, 90.1707534790039], [8.61, 90.1347885131836], [8.620000000000001, 90.0899887084961], [8.63, 90.05717468261719], [8.64, 90.02499389648438], [8.65, 89.98334503173828], [8.66, 89.94107055664062], [8.67, 89.9095230102539], [8.68, 89.87481689453125], [8.69, 89.83316802978516], [8.700000000000001, 89.78710174560547], [8.71, 89.74608612060547], [8.72, 89.70948791503906], [8.73, 89.6722640991211], [8.74, 89.6312484741211], [8.75, 89.5933837890625], [8.76, 89.56372833251953], [8.77, 89.53343963623047], [8.78, 89.49747467041016], [8.790000000000001, 89.45014953613281], [8.8, 89.4173355102539], [8.81, 89.37757873535156], [8.82, 89.34981536865234], [8.83, 89.31259155273438], [8.84, 89.28482055664062], [8.85, 89.2457046508789], [8.86, 89.2084732055664], [8.870000000000001, 89.16682434082031], [8.88, 89.1314926147461], [8.89, 89.09489440917969], [8.9, 89.06018829345703], [8.91, 89.02359008789062], [8.92, 88.98130798339844], [8.93, 88.93840026855469], [8.94, 88.89549255371094], [8.950000000000001, 88.86205291748047], [8.96, 88.82418823242188], [8.97, 88.78191375732422], [8.98, 88.73332214355469], [8.99, 88.69609832763672], [9.0, 88.65760040283203], [9.01, 88.62037658691406], [9.02, 88.58125305175781], [9.03, 88.54718017578125], [9.040000000000001, 88.5118408203125], [9.05, 88.4676742553711], [9.06, 88.42286682128906], [9.07, 88.37995910644531], [9.08, 88.343994140625], [9.09, 88.30487060546875], [9.1, 88.26385498046875], [9.11, 88.2215805053711], [9.120000000000001, 88.18624114990234], [9.13, 88.14775085449219], [9.14, 88.11304473876953], [9.15, 88.07897186279297], [9.16, 88.04300689697266], [9.17, 88.00514221191406], [9.18, 87.96728515625], [9.19, 87.93194580078125], [9.200000000000001, 87.88777923583984], [9.21, 87.851806640625], [9.22, 87.81458282470703], [9.23, 87.76788330078125], [9.24, 87.72813415527344], [9.25, 87.6921615600586], [9.26, 87.6511459350586], [9.27, 87.61328887939453], [9.28, 87.58236694335938], [9.290000000000001, 87.54135131835938], [9.3, 87.50160217285156], [9.31, 87.44859313964844], [9.32, 87.40695190429688], [9.33, 87.37161254882812], [9.34, 87.33690643310547], [9.35, 87.30030822753906], [9.36, 87.26434326171875], [9.370000000000001, 87.2208023071289], [9.38, 87.17095184326172], [9.39, 87.12362670898438], [9.4, 87.08892059326172], [9.41, 87.04853820800781], [9.42, 87.01130676269531], [9.43, 86.96272277832031], [9.44, 86.90719604492188], [9.450000000000001, 86.87564086914062], [9.46, 86.83904266357422], [9.47, 86.79298400878906], [9.48, 86.74817657470703], [9.49, 86.70842742919922], [9.5, 86.66614532470703], [9.51, 86.62513732910156], [9.52, 86.59294891357422], [9.53, 86.55445861816406], [9.540000000000001, 86.51344299316406], [9.55, 86.47242736816406], [9.56, 86.4383544921875], [9.57, 86.39986419677734], [9.58, 86.35569763183594], [9.59, 86.3197250366211], [9.6, 86.27366638183594], [9.61, 86.23958587646484], [9.620000000000001, 86.19036865234375], [9.63, 86.14051818847656], [9.64, 86.10455322265625], [9.65, 86.07678985595703], [9.66, 86.03703308105469], [9.67, 86.00548553466797], [9.68, 85.96825408935547], [9.69, 85.9303970336914], [9.700000000000001, 85.87928771972656], [9.71, 85.84647369384766], [9.72, 85.811767578125], [9.73, 85.77327728271484], [9.74, 85.72847747802734], [9.75, 85.69377136230469], [9.76, 85.6559066772461], [9.77, 85.60479736328125], [9.78, 85.5625228881836], [9.790000000000001, 85.5164566040039], [9.8, 85.4792251586914], [9.81, 85.43568420410156], [9.82, 85.39908599853516], [9.83, 85.35428619384766], [9.84, 85.3239974975586], [9.85, 85.28108978271484], [9.86, 85.24449157714844], [9.870000000000001, 85.20474243164062], [9.88, 85.16372680664062], [9.89, 85.1113510131836], [9.9, 85.07727813720703], [9.91, 85.0293197631836], [9.92, 84.99272155761719], [9.93, 84.95927429199219], [9.94, 84.92961883544922], [9.950000000000001, 84.88860321044922], [9.96, 84.83623504638672], [9.97, 84.78890228271484], [9.98, 84.75420379638672], [9.99, 84.71508026123047], [10.0, 84.68415832519531], [10.01, 84.64188385009766], [10.02, 84.60086822509766], [10.03, 84.55921936035156], [10.040000000000001, 84.52703857421875], [10.05, 84.48538970947266], [10.06, 84.44816589355469], [10.07, 84.41787719726562], [10.08, 84.37433624267578], [10.09, 84.33142852783203], [10.1, 84.29545593261719], [10.11, 84.25823211669922], [10.120000000000001, 84.23046875], [10.13, 84.1963882446289], [10.14, 84.15853118896484], [10.15, 84.11309814453125], [10.16, 84.07334899902344], [10.17, 84.02601623535156], [10.18, 83.9887924194336], [10.19, 83.9427261352539], [10.200000000000001, 83.8941421508789], [10.21, 83.85943603515625], [10.22, 83.82220458984375], [10.23, 83.78118896484375], [10.24, 83.74333190917969], [10.25, 83.7010498046875], [10.26, 83.6644515991211], [10.27, 83.62785339355469], [10.28, 83.58683776855469], [10.290000000000001, 83.54582214355469], [10.3, 83.50922393798828], [10.31, 83.47451782226562], [10.32, 83.43791961669922], [10.33, 83.39942932128906], [10.34, 83.36030578613281], [10.35, 83.3237075805664], [10.36, 83.2839584350586], [10.370000000000001, 83.24483489990234], [10.38, 83.20760345458984], [10.39, 83.17100524902344], [10.4, 83.13693237304688], [10.41, 83.09591674804688], [10.42, 83.05490112304688], [10.43, 83.01577758789062], [10.44, 82.98548889160156], [10.450000000000001, 82.93753814697266], [10.46, 82.89588928222656], [10.47, 82.84856414794922], [10.48, 82.81511688232422], [10.49, 82.7715835571289], [10.5, 82.72993469238281], [10.51, 82.68765258789062], [10.52, 82.65547180175781], [10.53, 82.62203216552734], [10.540000000000001, 82.59426879882812], [10.55, 82.55136108398438], [10.56, 82.51728057861328], [10.57, 82.46869659423828], [10.58, 82.42768096923828], [10.59, 82.39486694335938], [10.6, 82.362060546875], [10.61, 82.32167053222656], [10.620000000000001, 82.28254699707031], [10.63, 82.24532318115234], [10.64, 82.20367431640625], [10.65, 82.17338562011719], [10.66, 82.13615417480469], [10.67, 82.09893035888672], [10.68, 82.05917358398438], [10.69, 82.01374053955078], [10.700000000000001, 81.97146606445312], [10.71, 81.93801879882812], [10.72, 81.90394592285156], [10.73, 81.86671447753906], [10.74, 81.82318115234375], [10.75, 81.78531646728516], [10.76, 81.74177551269531], [10.77, 81.69634246826172], [10.78, 81.66732025146484], [10.790000000000001, 81.63450622558594], [10.8, 81.59159851074219], [10.81, 81.55941772460938], [10.82, 81.51335144042969], [10.83, 81.47486114501953], [10.84, 81.44520568847656], [10.85, 81.41239166259766], [10.86, 81.37264251708984], [10.870000000000001, 81.33477783203125], [10.88, 81.2874526977539], [10.89, 81.24076080322266], [10.9, 81.20352935791016], [10.91, 81.15620422363281], [10.92, 81.12149810791016], [10.93, 81.08174896240234], [10.94, 81.04766845703125], [10.950000000000001, 81.01107025146484], [10.96, 80.97826385498047], [10.97, 80.94355773925781], [10.98, 80.91011047363281], [10.99, 80.8659439086914], [11.0, 80.82429504394531], [11.01, 80.77949523925781], [11.02, 80.73469543457031], [11.03, 80.70314025878906], [11.040000000000001, 80.66780853271484], [11.05, 80.62679290771484], [11.06, 80.58956146240234], [11.07, 80.5378189086914], [11.08, 80.49996185302734], [11.09, 80.46525573730469], [11.1, 80.43370056152344], [11.11, 80.3819580078125], [11.120000000000001, 80.3409423828125], [11.13, 80.30813598632812], [11.14, 80.26585388183594], [11.15, 80.22736358642578], [11.16, 80.17814636230469], [11.17, 80.13460540771484], [11.18, 80.10053253173828], [11.19, 80.05951690673828], [11.200000000000001, 80.0172348022461], [11.21, 79.97180938720703], [11.22, 79.93268585205078], [11.23, 79.89671325683594], [11.24, 79.86201477050781], [11.25, 79.81847381591797], [11.26, 79.77935028076172], [11.27, 79.74527740478516], [11.28, 79.70110321044922], [11.290000000000001, 79.66639709472656], [11.3, 79.6291732788086], [11.31, 79.59635925292969], [11.32, 79.55281829833984], [11.33, 79.51243591308594], [11.34, 79.4638442993164], [11.35, 79.42220306396484], [11.36, 79.38875579833984], [11.370000000000001, 79.35468292236328], [11.38, 79.3004150390625], [11.39, 79.255615234375], [11.4, 79.214599609375], [11.41, 79.17042541503906], [11.42, 79.1319351196289], [11.43, 79.09281158447266], [11.44, 79.0511703491211], [11.450000000000001, 79.0139389038086], [11.46, 78.97859954833984], [11.47, 78.93379974365234], [11.48, 78.88773345947266], [11.49, 78.84798431396484], [11.5, 78.80760192871094], [11.51, 78.77352142333984], [11.52, 78.7306137084961], [11.53, 78.69464874267578], [11.540000000000001, 78.65299987792969], [11.55, 78.61450958251953], [11.56, 78.56340026855469], [11.57, 78.5255355834961], [11.58, 78.4845199584961], [11.59, 78.44855499267578], [11.6, 78.40186309814453], [11.61, 78.37157440185547], [11.620000000000001, 78.33181762695312], [11.63, 78.2964859008789], [11.64, 78.24978637695312], [11.65, 78.20814514160156], [11.66, 78.16460418701172], [11.67, 78.11538696289062], [11.68, 78.0876235961914], [11.69, 78.0466079711914], [11.700000000000001, 78.0093765258789], [11.71, 77.96710205078125], [11.72, 77.93365478515625], [11.73, 77.88822174072266], [11.74, 77.85289001464844], [11.75, 77.8093490600586], [11.76, 77.77337646484375], [11.77, 77.73741149902344], [11.78, 77.69513702392578], [11.790000000000001, 77.66043090820312], [11.8, 77.62130737304688], [11.81, 77.58660125732422], [11.82, 77.54811096191406], [11.83, 77.5140380859375], [11.84, 77.4723892211914], [11.85, 77.43894958496094], [11.86, 77.3954086303711], [11.870000000000001, 77.3499755859375], [11.88, 77.3089599609375], [11.89, 77.26226806640625], [11.9, 77.2262954711914], [11.91, 77.1978988647461], [11.92, 77.15184020996094], [11.93, 77.11019134521484], [11.94, 77.07044219970703], [11.950000000000001, 77.03573608398438], [11.96, 76.99724578857422], [11.97, 76.96253967285156], [11.98, 76.91836547851562], [11.99, 76.88176727294922], [12.0, 76.83696746826172], [12.01, 76.79784393310547], [12.02, 76.75304412841797], [12.030000000000001, 76.71959686279297], [12.040000000000001, 76.67984771728516], [12.05, 76.6407241821289], [12.06, 76.58645629882812], [12.07, 76.54544067382812], [12.08, 76.50253295898438], [12.09, 76.45773315429688], [12.1, 76.42239379882812], [12.11, 76.39273834228516], [12.120000000000001, 76.34857177734375], [12.13, 76.30439758300781], [12.14, 76.2728500366211], [12.15, 76.23625183105469], [12.16, 76.20532989501953], [12.17, 76.17251586914062], [12.18, 76.13465881347656], [12.19, 76.09175109863281], [12.200000000000001, 76.05767822265625], [12.21, 76.01981353759766], [12.22, 75.98321533203125], [12.23, 75.9403076171875], [12.24, 75.9037094116211], [12.25, 75.862060546875], [12.26, 75.8166275024414], [12.27, 75.7844467163086], [12.280000000000001, 75.7434310913086], [12.290000000000001, 75.71125030517578], [12.3, 75.67465209960938], [12.31, 75.63237762451172], [12.32, 75.58063507080078], [12.33, 75.54214477539062], [12.34, 75.50743865966797], [12.35, 75.47209930419922], [12.36, 75.43360900878906], [12.370000000000001, 75.39196014404297], [12.38, 75.3578872680664], [12.39, 75.30803680419922], [12.4, 75.2720718383789], [12.41, 75.23736572265625], [12.42, 75.20581817626953], [12.43, 75.16795349121094], [12.44, 75.12693786621094], [12.450000000000001, 75.08403015136719], [12.46, 75.04617309570312], [12.47, 75.01020812988281], [12.48, 74.98307037353516], [12.49, 74.94647216796875], [12.5, 74.90608978271484], [12.51, 74.8669662475586], [12.52, 74.82847595214844], [12.530000000000001, 74.79313659667969], [12.540000000000001, 74.76411437988281], [12.55, 74.72624969482422], [12.56, 74.68839263916016], [12.57, 74.6543197631836], [12.58, 74.61834716796875], [12.59, 74.5716552734375], [12.6, 74.5426254272461], [12.61, 74.50224304199219], [12.620000000000001, 74.46438598632812], [12.63, 74.4366226196289], [12.64, 74.40633392333984], [12.65, 74.37288665771484], [12.66, 74.33124542236328], [12.67, 74.28770446777344], [12.68, 74.25363159179688], [12.69, 74.22523498535156], [12.700000000000001, 74.19620513916016], [12.71, 74.16276550292969], [12.72, 74.12553405761719], [12.73, 74.09650421142578], [12.74, 74.05233764648438], [12.75, 74.01763153076172], [12.76, 73.98797607421875], [12.77, 73.95516204833984], [12.780000000000001, 73.92487335205078], [12.790000000000001, 73.88638305664062], [12.8, 73.84410858154297], [12.81, 73.80813598632812], [12.82, 73.77848052978516], [12.83, 73.73683166503906], [12.84, 73.6951904296875], [12.85, 73.65228271484375], [12.86, 73.61568450927734], [12.870000000000001, 73.57466888427734], [12.88, 73.52986145019531], [12.89, 73.49137115478516], [12.9, 73.46360778808594], [12.91, 73.4200668334961], [12.92, 73.38410186767578], [12.93, 73.35192108154297], [12.94, 73.31279754638672], [12.950000000000001, 73.27367401123047], [12.96, 73.23455047607422], [12.97, 73.206787109375], [12.98, 73.16893005371094], [12.99, 73.13737487792969], [13.0, 73.10015106201172], [13.01, 73.07490539550781], [13.02, 73.03768157958984], [13.030000000000001, 73.00991821289062], [13.040000000000001, 72.95880126953125], [13.05, 72.92157745361328], [13.06, 72.88434600830078], [13.07, 72.8591079711914], [13.08, 72.8294448852539], [13.09, 72.7928466796875], [13.1, 72.76129913330078], [13.11, 72.71775817871094], [13.120000000000001, 72.68305206298828], [13.13, 72.65213775634766], [13.14, 72.61112213134766], [13.15, 72.576416015625], [13.16, 72.5473861694336], [13.17, 72.51205444335938], [13.18, 72.47671508789062], [13.19, 72.44075012207031], [13.200000000000001, 72.4117202758789], [13.21, 72.37259674072266], [13.22, 72.34420776367188], [13.23, 72.30192565917969], [13.24, 72.26217651367188], [13.25, 72.23188781738281], [13.26, 72.19276428222656], [13.27, 72.1580581665039], [13.280000000000001, 72.1258773803711], [13.290000000000001, 72.08296966552734], [13.3, 72.0400619506836], [13.31, 72.00472259521484], [13.32, 71.97506713867188], [13.33, 71.9454116821289], [13.34, 71.91259765625], [13.35, 71.88483428955078], [13.36, 71.84634399414062], [13.370000000000001, 71.80658721923828], [13.38, 71.76998901367188], [13.39, 71.72708129882812], [13.4, 71.69426727294922], [13.41, 71.66145324707031], [13.42, 71.62548828125], [13.43, 71.58636474609375], [13.44, 71.5516586303711], [13.450000000000001, 71.52263641357422], [13.46, 71.48982238769531], [13.47, 71.45574951171875], [13.48, 71.42356872558594], [13.49, 71.39706420898438], [13.5, 71.35920715332031], [13.51, 71.32828521728516], [13.52, 71.29042053222656], [13.530000000000001, 71.26392364501953], [13.540000000000001, 71.23047637939453], [13.55, 71.19766998291016], [13.56, 71.1629638671875], [13.57, 71.125732421875], [13.58, 71.09039306640625], [13.59, 71.05821228027344], [13.6, 71.02539825439453], [13.61, 70.99385070800781], [13.620000000000001, 70.96419525146484], [13.63, 70.92633056640625], [13.64, 70.89667510986328], [13.65, 70.86007690429688], [13.66, 70.82411193847656], [13.67, 70.79634857177734], [13.68, 70.76795196533203], [13.69, 70.73261260986328], [13.700000000000001, 70.69728088378906], [13.71, 70.66446685791016], [13.72, 70.63165283203125], [13.73, 70.60894012451172], [13.74, 70.57991027832031], [13.75, 70.54962158203125], [13.76, 70.51554870605469], [13.77, 70.47769165039062], [13.780000000000001, 70.44109344482422], [13.790000000000001, 70.40827941894531], [13.8, 70.3716812133789], [13.81, 70.3382339477539], [13.82, 70.30037689208984], [13.83, 70.26251220703125], [13.84, 70.22528839111328], [13.85, 70.19310760498047], [13.86, 70.15966033935547], [13.870000000000001, 70.1255874633789], [13.88, 70.09593200683594], [13.89, 70.05933380126953], [13.9, 70.02651977539062], [13.91, 69.98865509033203], [13.92, 69.95205688476562], [13.93, 69.9167251586914], [13.94, 69.8876953125], [13.950000000000001, 69.86119842529297], [13.96, 69.82838439941406], [13.97, 69.79620361328125], [13.98, 69.76969909667969], [13.99, 69.73751831054688], [14.0, 69.70028686523438], [14.01, 69.66873931884766], [14.02, 69.64097595214844], [14.030000000000001, 69.61132049560547], [14.040000000000001, 69.58292388916016], [14.05, 69.55326080322266], [14.06, 69.52297973632812], [14.07, 69.48700714111328], [14.08, 69.46302795410156], [14.09, 69.42769622802734], [14.1, 69.39551544189453], [14.11, 69.36017608642578], [14.120000000000001, 69.33241271972656], [14.13, 69.30023193359375], [14.14, 69.26615905761719], [14.15, 69.22956085205078], [14.16, 69.18980407714844], [14.17, 69.15825653076172], [14.18, 69.11976623535156], [14.19, 69.09010314941406], [14.200000000000001, 69.05792236328125], [14.21, 69.02574157714844], [14.22, 68.98094177246094], [14.23, 68.95317840576172], [14.24, 68.92667388916016], [14.25, 68.89891052246094], [14.26, 68.87430572509766], [14.27, 68.84906005859375], [14.280000000000001, 68.81940460205078], [14.290000000000001, 68.78406524658203], [14.3, 68.757568359375], [14.31, 68.7247543334961], [14.32, 68.68563079833984], [14.33, 68.65345001220703], [14.34, 68.61685180664062], [14.35, 68.57899475097656], [14.36, 68.55374908447266], [14.370000000000001, 68.53040313720703], [14.38, 68.50200653076172], [14.39, 68.46730041503906], [14.4, 68.44080352783203], [14.41, 68.41429901123047], [14.42, 68.37517547607422], [14.43, 68.34425354003906], [14.44, 68.31586456298828], [14.450000000000001, 68.28115844726562], [14.46, 68.25843811035156], [14.47, 68.21931457519531], [14.48, 68.1915512084961], [14.49, 68.16315460205078], [14.5, 68.13539123535156], [14.51, 68.1019515991211], [14.52, 68.06913757324219], [14.530000000000001, 68.052734375], [14.540000000000001, 68.02497100830078], [14.55, 67.99341583251953], [14.56, 67.96312713623047], [14.57, 67.937255859375], [14.58, 67.91896057128906], [14.59, 67.89498138427734], [14.6, 67.86784362792969], [14.61, 67.8438720703125], [14.620000000000001, 67.81610870361328], [14.63, 67.78960418701172], [14.64, 67.7612075805664], [14.65, 67.73344421386719], [14.66, 67.71072387695312], [14.67, 67.67097473144531], [14.68, 67.6343765258789], [14.69, 67.60408782958984], [14.700000000000001, 67.57505798339844], [14.71, 67.54035186767578], [14.72, 67.51448059082031], [14.73, 67.48482513427734], [14.74, 67.44633483886719], [14.75, 67.41604614257812], [14.76, 67.39144134521484], [14.77, 67.36619567871094], [14.780000000000001, 67.34221649169922], [14.790000000000001, 67.30877685546875], [14.8, 67.28227233886719], [14.81, 67.24756622314453], [14.82, 67.22232818603516], [14.83, 67.19267272949219], [14.84, 67.16238403320312], [14.85, 67.13714599609375], [14.86, 67.11127471923828], [14.870000000000001, 67.08224487304688], [14.88, 67.04753875732422], [14.89, 67.01725006103516], [14.9, 66.98885345458984], [14.91, 66.96424865722656], [14.92, 66.9339599609375], [14.93, 66.9049301147461], [14.94, 66.87274932861328], [14.950000000000001, 66.8437271118164], [14.96, 66.81280517578125], [14.97, 66.77873229980469], [14.98, 66.74970245361328], [14.99, 66.72572326660156], [15.0, 66.69795989990234], [15.01, 66.67082977294922], [15.02, 66.64054107666016], [15.030000000000001, 66.609619140625], [15.040000000000001, 66.58185577392578], [15.05, 66.55409240722656], [15.06, 66.52569580078125], [15.07, 66.49288177490234], [15.08, 66.46196746826172], [15.09, 66.4386215209961], [15.1, 66.4051742553711], [15.11, 66.37488555908203], [15.120000000000001, 66.34964752197266], [15.13, 66.3187255859375], [15.14, 66.28843688964844], [15.15, 66.25688934326172], [15.16, 66.225341796875], [15.17, 66.19694519042969], [15.18, 66.17044067382812], [15.19, 66.14078521728516], [15.200000000000001, 66.11112976074219], [15.21, 66.08146667480469], [15.22, 66.05559539794922], [15.23, 66.02783203125], [15.24, 66.00637817382812], [15.25, 65.98050689697266], [15.26, 65.9540023803711], [15.27, 65.9338150024414], [15.280000000000001, 65.9003677368164], [15.290000000000001, 65.87071228027344], [15.3, 65.84169006347656], [15.31, 65.8158187866211], [15.32, 65.79309844970703], [15.33, 65.76344299316406], [15.34, 65.72999572753906], [15.35, 65.69908142089844], [15.36, 65.67257690429688], [15.370000000000001, 65.64481353759766], [15.38, 65.61578369140625], [15.39, 65.58612823486328], [15.4, 65.55079650878906], [15.41, 65.51861572265625], [15.42, 65.49652862548828], [15.43, 65.45993041992188], [15.44, 65.43279266357422], [15.450000000000001, 65.40250396728516], [15.46, 65.37853240966797], [15.47, 65.34886932373047], [15.48, 65.3198471069336], [15.49, 65.29081726074219], [15.5, 65.26052856445312], [15.51, 65.23465728759766], [15.52, 65.20121765136719], [15.530000000000001, 65.16083526611328], [15.540000000000001, 65.13054656982422], [15.55, 65.1059341430664], [15.56, 65.08258819580078], [15.57, 65.05229949951172], [15.58, 65.02201080322266], [15.59, 64.99803161621094], [15.6, 64.96395874023438], [15.610000000000001, 64.93303680419922], [15.620000000000001, 64.90401458740234], [15.63, 64.88003540039062], [15.64, 64.85416412353516], [15.65, 64.83081817626953], [15.66, 64.79926300048828], [15.67, 64.76771545410156], [15.68, 64.73995208740234], [15.69, 64.71408081054688], [15.700000000000001, 64.68757629394531], [15.71, 64.6591796875], [15.72, 64.62826538085938], [15.73, 64.59986877441406], [15.74, 64.57588958740234], [15.75, 64.54434204101562], [15.76, 64.51657104492188], [15.77, 64.48880767822266], [15.780000000000001, 64.46609497070312], [15.790000000000001, 64.4345474243164], [15.8, 64.40299224853516], [15.81, 64.38027954101562], [15.82, 64.34619903564453], [15.83, 64.3279037475586], [15.84, 64.30519104003906], [15.85, 64.28121185302734], [15.860000000000001, 64.25092315673828], [15.870000000000001, 64.22189331054688], [15.88, 64.19476318359375], [15.89, 64.17204284667969], [15.9, 64.13923645019531], [15.91, 64.10831451416016], [15.92, 64.08622741699219], [15.93, 64.05972290039062], [15.94, 64.02943420410156], [15.950000000000001, 64.00104522705078], [15.96, 63.973907470703125], [15.97, 63.94993209838867], [15.98, 63.93037033081055], [15.99, 63.899452209472656], [16.0, 63.87168502807617], [16.01, 63.843292236328125], [16.02, 63.816158294677734], [16.03, 63.79344177246094], [16.04, 63.775142669677734], [16.05, 63.75242614746094], [16.06, 63.71645736694336], [16.07, 63.69374084472656], [16.080000000000002, 63.67292022705078], [16.09, 63.64894104003906], [16.1, 63.62685775756836], [16.11, 63.60161590576172], [16.12, 63.571327209472656], [16.13, 63.54861068725586], [16.14, 63.523372650146484], [16.15, 63.50254821777344], [16.16, 63.47099685668945], [16.17, 63.442604064941406], [16.18, 63.41862487792969], [16.19, 63.38896560668945], [16.2, 63.3687744140625], [16.21, 63.33785629272461], [16.22, 63.30188751220703], [16.23, 63.27159881591797], [16.240000000000002, 63.249515533447266], [16.25, 63.2192268371582], [16.26, 63.19587707519531], [16.27, 63.16874694824219], [16.28, 63.14287567138672], [16.29, 63.11006164550781], [16.3, 63.085453033447266], [16.31, 63.0551643371582], [16.32, 63.01793670654297], [16.330000000000002, 62.99080276489258], [16.34, 62.96808624267578], [16.35, 62.948524475097656], [16.36, 62.91508102416992], [16.37, 62.8873176574707], [16.38, 62.85387420654297], [16.39, 62.8280029296875], [16.4, 62.80086898803711], [16.41, 62.77310562133789], [16.42, 62.74470901489258], [16.43, 62.711265563964844], [16.44, 62.69170379638672], [16.45, 62.66204833984375], [16.46, 62.638702392578125], [16.47, 62.60967254638672], [16.48, 62.57307434082031], [16.490000000000002, 62.55162048339844], [16.5, 62.530799865722656], [16.51, 62.50808334350586], [16.52, 62.47905731201172], [16.53, 62.45318603515625], [16.54, 62.42920684814453], [16.55, 62.405860900878906], [16.56, 62.381248474121094], [16.57, 62.35285568237305], [16.580000000000002, 62.326351165771484], [16.59, 62.30363464355469], [16.6, 62.27650451660156], [16.61, 62.25505065917969], [16.62, 62.2279167175293], [16.63, 62.202674865722656], [16.64, 62.17932891845703], [16.65, 62.146514892578125], [16.66, 62.12379837036133], [16.67, 62.09288024902344], [16.68, 62.07521057128906], [16.69, 62.05312728881836], [16.7, 62.03230285644531], [16.71, 62.007694244384766], [16.72, 61.98686981201172], [16.73, 61.955322265625], [16.740000000000002, 61.9326057434082], [16.75, 61.910518646240234], [16.76, 61.883384704589844], [16.77, 61.86130142211914], [16.78, 61.83543014526367], [16.79, 61.81208419799805], [16.8, 61.784950256347656], [16.81, 61.76286315917969], [16.82, 61.73762512207031], [16.830000000000002, 61.71617126464844], [16.84, 61.69282150268555], [16.85, 61.67515563964844], [16.86, 61.64044952392578], [16.87, 61.61457824707031], [16.88, 61.58555221557617], [16.89, 61.56220245361328], [16.9, 61.54264450073242], [16.91, 61.52119064331055], [16.92, 61.494056701660156], [16.93, 61.463768005371094], [16.94, 61.43915939331055], [16.95, 61.41139221191406], [16.96, 61.385520935058594], [16.97, 61.36154556274414], [16.98, 61.340091705322266], [16.990000000000002, 61.312957763671875], [17.0, 61.28456115722656], [17.01, 61.261844635009766], [17.02, 61.246700286865234], [17.03, 61.22398376464844], [17.04, 61.1949577331543], [17.05, 61.170982360839844], [17.06, 61.147003173828125], [17.07, 61.124916076660156], [17.080000000000002, 61.1009407043457], [17.09, 61.07443618774414], [17.1, 61.049198150634766], [17.11, 61.0226936340332], [17.12, 60.999977111816406], [17.13, 60.97221374511719], [17.14, 60.955806732177734], [17.150000000000002, 60.931827545166016], [17.16, 60.90154266357422], [17.17, 60.88008499145508], [17.18, 60.85169219970703], [17.19, 60.82140350341797], [17.2, 60.793006896972656], [17.21, 60.76966094970703], [17.22, 60.743160247802734], [17.23, 60.716026306152344], [17.240000000000002, 60.68321228027344], [17.25, 60.65923309326172], [17.26, 60.63336181640625], [17.27, 60.60686111450195], [17.28, 60.57404708862305], [17.29, 60.545654296875], [17.3, 60.51978302001953], [17.31, 60.49264907836914], [17.32, 60.466148376464844], [17.330000000000002, 60.43964385986328], [17.34, 60.41250991821289], [17.35, 60.385379791259766], [17.36, 60.3588752746582], [17.37, 60.332374572753906], [17.38, 60.30650329589844], [17.39, 60.27368927001953], [17.400000000000002, 60.250972747802734], [17.41, 60.223209381103516], [17.42, 60.19986343383789], [17.43, 60.16957473754883], [17.44, 60.14244079589844], [17.45, 60.12035369873047], [17.46, 60.0906982421875], [17.47, 60.06608963012695], [17.48, 60.04463577270508], [17.490000000000002, 60.02507400512695], [17.5, 59.99604797363281], [17.51, 59.97585678100586], [17.52, 59.948089599609375], [17.53, 59.92411422729492], [17.54, 59.89760971069336], [17.55, 59.87173843383789], [17.56, 59.85154724121094], [17.57, 59.83198547363281], [17.580000000000002, 59.806114196777344], [17.59, 59.78592300415039], [17.6, 59.75563430786133], [17.61, 59.73670196533203], [17.62, 59.70452117919922], [17.63, 59.68496322631836], [17.64, 59.6584587097168], [17.650000000000002, 59.63700485229492], [17.66, 59.6174430847168], [17.67, 59.58778762817383], [17.68, 59.55686569213867], [17.69, 59.52910232543945], [17.7, 59.50954055786133], [17.71, 59.487457275390625], [17.72, 59.465370178222656], [17.73, 59.43949890136719], [17.740000000000002, 59.420570373535156], [17.75, 59.39785385131836], [17.76, 59.36882781982422], [17.77, 59.345481872558594], [17.78, 59.321502685546875], [17.79, 59.29689407348633], [17.8, 59.27354431152344], [17.81, 59.253353118896484], [17.82, 59.23000717163086], [17.830000000000002, 59.210445404052734], [17.84, 59.181419372558594], [17.85, 59.16122817993164], [17.86, 59.13914108276367], [17.87, 59.11894989013672], [17.88, 59.09181594848633], [17.89, 59.05900192260742], [17.900000000000002, 59.034393310546875], [17.91, 59.01104736328125], [17.92, 58.98391342163086], [17.93, 58.95993423461914], [17.94, 58.937217712402344], [17.95, 58.91071701049805], [17.96, 58.88421630859375], [17.97, 58.86086654663086], [17.98, 58.840675354003906], [17.990000000000002, 58.825531005859375], [18.0, 58.811649322509766], [18.01, 58.78325271606445], [18.02, 58.75990676879883], [18.03, 58.72898864746094], [18.04, 58.70690155029297], [18.05, 58.6810302734375], [18.06, 58.655792236328125], [18.07, 58.62928771972656], [18.080000000000002, 58.60783386230469], [18.09, 58.575653076171875], [18.1, 58.55924606323242], [18.11, 58.53337478637695], [18.12, 58.506874084472656], [18.13, 58.477848052978516], [18.14, 58.45576095581055], [18.150000000000002, 58.42799758911133], [18.16, 58.41032791137695], [18.17, 58.39076614379883], [18.18, 58.37372970581055], [18.19, 58.34912109375], [18.2, 58.329559326171875], [18.21, 58.30305862426758], [18.22, 58.28034210205078], [18.23, 58.25636291503906], [18.240000000000002, 58.23869705200195], [18.25, 58.215980529785156], [18.26, 58.19389343261719], [18.27, 58.175594329833984], [18.28, 58.145938873291016], [18.29, 58.1257438659668], [18.3, 58.09608840942383], [18.31, 58.06958770751953], [18.32, 58.04750061035156], [18.330000000000002, 58.019737243652344], [18.34, 58.00080490112305], [18.35, 57.976829528808594], [18.36, 57.952850341796875], [18.37, 57.92634582519531], [18.38, 57.9086799621582], [18.39, 57.87902069091797], [18.400000000000002, 57.8531494140625], [18.41, 57.82917404174805], [18.42, 57.81718444824219], [18.43, 57.79825210571289], [18.44, 57.775535583496094], [18.45, 57.755977630615234], [18.46, 57.73830795288086], [18.47, 57.71622085571289], [18.48, 57.694766998291016], [18.490000000000002, 57.67457580566406], [18.5, 57.65122985839844], [18.51, 57.62788009643555], [18.52, 57.60137939453125], [18.53, 57.57361602783203], [18.54, 57.55026626586914], [18.55, 57.52061080932617], [18.56, 57.4985237121582], [18.57, 57.47706985473633], [18.580000000000002, 57.45751190185547], [18.59, 57.43731689453125], [18.6, 57.42028045654297], [18.61, 57.39567184448242], [18.62, 57.369171142578125], [18.63, 57.347713470458984], [18.64, 57.32878494262695], [18.650000000000002, 57.307960510253906], [18.66, 57.28208923339844], [18.67, 57.25369644165039], [18.68, 57.22782516479492], [18.69, 57.20447540283203], [18.7, 57.18365478515625], [18.71, 57.16030502319336], [18.72, 57.136959075927734], [18.73, 57.11235046386719], [18.740000000000002, 57.09089660644531], [18.75, 57.06754684448242], [18.76, 57.04230880737305], [18.77, 57.018959045410156], [18.78, 56.99119567871094], [18.79, 56.96469497680664], [18.8, 56.94955062866211], [18.81, 56.92746353149414], [18.82, 56.906009674072266], [18.830000000000002, 56.87950897216797], [18.84, 56.861839294433594], [18.85, 56.84038543701172], [18.86, 56.82145690917969], [18.87, 56.79684829711914], [18.88, 56.77034378051758], [18.89, 56.740055084228516], [18.900000000000002, 56.71670913696289], [18.91, 56.695255279541016], [18.92, 56.67506408691406], [18.93, 56.65550231933594], [18.94, 56.62963104248047], [18.95, 56.59870910644531], [18.96, 56.572208404541016], [18.97, 56.55075454711914], [18.98, 56.531192779541016], [18.990000000000002, 56.502166748046875], [19.0, 56.476924896240234], [19.01, 56.45547103881836], [19.02, 56.431495666503906], [19.03, 56.41193389892578], [19.04, 56.38606262207031], [19.05, 56.360191345214844], [19.06, 56.3349494934082], [19.07, 56.310970306396484], [19.080000000000002, 56.29267120361328], [19.09, 56.265541076660156], [19.1, 56.24850082397461], [19.11, 56.228309631347656], [19.12, 56.21064376831055], [19.13, 56.17593765258789], [19.14, 56.154483795166016], [19.150000000000002, 56.1305046081543], [19.16, 56.10589599609375], [19.17, 56.08065414428711], [19.18, 56.061092376708984], [19.19, 56.04090118408203], [19.2, 56.01313781738281], [19.21, 55.99357604980469], [19.22, 55.97023010253906], [19.23, 55.95066833496094], [19.240000000000002, 55.92984390258789], [19.25, 55.91280746459961], [19.26, 55.89198303222656], [19.27, 55.865482330322266], [19.28, 55.8433952331543], [19.29, 55.821311950683594], [19.3, 55.80112075805664], [19.31, 55.77587890625], [19.32, 55.7575798034668], [19.330000000000002, 55.73612594604492], [19.34, 55.71593475341797], [19.35, 55.6900634765625], [19.36, 55.670501708984375], [19.37, 55.64715576171875], [19.38, 55.62380599975586], [19.39, 55.607398986816406], [19.400000000000002, 55.58026885986328], [19.41, 55.559444427490234], [19.42, 55.53799057006836], [19.43, 55.52095413208008], [19.44, 55.49823760986328], [19.45, 55.47110366821289], [19.46, 55.4439697265625], [19.47, 55.420623779296875], [19.48, 55.40169143676758], [19.490000000000002, 55.379608154296875], [19.5, 55.35499954223633], [19.51, 55.33291244506836], [19.52, 55.309566497802734], [19.53, 55.28306198120117], [19.54, 55.25908660888672], [19.55, 55.241416931152344], [19.56, 55.22185516357422], [19.57, 55.19535446166992], [19.580000000000002, 55.1751594543457], [19.59, 55.15496826171875], [19.6, 55.1385612487793], [19.61, 55.119632720947266], [19.62, 55.09880828857422], [19.63, 55.07419967651367], [19.64, 55.0527458190918], [19.650000000000002, 55.033817291259766], [19.66, 54.99974060058594], [19.67, 54.975765228271484], [19.68, 54.95115280151367], [19.69, 54.92906951904297], [19.7, 54.90824508666992], [19.71, 54.87795639038086], [19.72, 54.853981018066406], [19.73, 54.82621383666992], [19.740000000000002, 54.80413055419922], [19.75, 54.77888870239258], [19.76, 54.7618522644043], [19.77, 54.744815826416016], [19.78, 54.72714614868164], [19.79, 54.705692291259766], [19.8, 54.68360900878906], [19.81, 54.66404724121094], [19.82, 54.63691329956055], [19.830000000000002, 54.609779357910156], [19.84, 54.58390808105469], [19.85, 54.561824798583984], [19.86, 54.536582946777344], [19.87, 54.50818634033203], [19.88, 54.486732482910156], [19.89, 54.46527862548828], [19.900000000000002, 54.440670013427734], [19.91, 54.41984558105469], [19.92, 54.38640213012695], [19.93, 54.36116409301758], [19.94, 54.33718490600586], [19.95, 54.317623138427734], [19.96, 54.29806137084961], [19.97, 54.274715423583984], [19.98, 54.25136947631836], [19.990000000000002, 54.219818115234375], [20.0, 54.195838928222656], [20.01, 54.175018310546875], [20.02, 54.151668548583984], [20.03, 54.12516784667969], [20.04, 54.104976654052734], [20.05, 54.08226013183594], [20.06, 54.06521987915039], [20.07, 54.04250717163086], [20.080000000000002, 54.02357482910156], [20.09, 54.00401306152344], [20.1, 53.983192443847656], [20.11, 53.96426010131836], [20.12, 53.942176818847656], [20.13, 53.92135238647461], [20.14, 53.898006439208984], [20.150000000000002, 53.87907409667969], [20.16, 53.860145568847656], [20.17, 53.84058380126953], [20.18, 53.81660461425781], [20.19, 53.79956817626953], [20.2, 53.77748489379883], [20.21, 53.76044464111328], [20.22, 53.73646926879883], [20.23, 53.708702087402344], [20.240000000000002, 53.680938720703125], [20.25, 53.661376953125], [20.26, 53.639923095703125], [20.27, 53.61973190307617], [20.28, 53.595123291015625], [20.29, 53.569252014160156], [20.3, 53.55347442626953], [20.31, 53.53265380859375], [20.32, 53.51435470581055], [20.330000000000002, 53.487850189208984], [20.34, 53.470184326171875], [20.35, 53.448097229003906], [20.36, 53.42727279663086], [20.37, 53.40456008911133], [20.38, 53.37237548828125], [20.39, 53.350921630859375], [20.400000000000002, 53.32820510864258], [20.41, 53.31243133544922], [20.42, 53.29160690307617], [20.43, 53.27204895019531], [20.44, 53.253116607666016], [20.45, 53.23481750488281], [20.46, 53.21525573730469], [20.47, 53.194435119628906], [20.48, 53.17550277709961], [20.490000000000002, 53.15278625488281], [20.5, 53.13448715209961], [20.51, 53.11366653442383], [20.52, 53.09157943725586], [20.53, 53.06760025024414], [20.54, 53.04740905761719], [20.55, 53.02469253540039], [20.56, 53.00639343261719], [20.57, 52.98493957519531], [20.580000000000002, 52.96159362792969], [20.59, 52.94203186035156], [20.6, 52.92499542236328], [20.61, 52.902278900146484], [20.62, 52.88713455200195], [20.63, 52.87009811401367], [20.64, 52.839176177978516], [20.650000000000002, 52.81898498535156], [20.66, 52.80068588256836], [20.67, 52.77544403076172], [20.68, 52.752098083496094], [20.69, 52.739479064941406], [20.7, 52.71865463256836], [20.71, 52.69593811035156], [20.72, 52.67890167236328], [20.73, 52.65113830566406], [20.740000000000002, 52.628421783447266], [20.75, 52.60886001586914], [20.76, 52.587406158447266], [20.77, 52.56342697143555], [20.78, 52.54576110839844], [20.79, 52.521148681640625], [20.8, 52.49906539916992], [20.81, 52.4757194519043], [20.82, 52.450477600097656], [20.830000000000002, 52.437225341796875], [20.84, 52.408199310302734], [20.85, 52.38737487792969], [20.86, 52.368446350097656], [20.87, 52.34636306762695], [20.88, 52.33247756958008], [20.89, 52.30660629272461], [20.900000000000002, 52.284523010253906], [20.91, 52.2662239074707], [20.92, 52.24477005004883], [20.93, 52.22710037231445], [20.94, 52.20627975463867], [20.95, 52.187347412109375], [20.96, 52.170310974121094], [20.97, 52.14948654174805], [20.98, 52.13623809814453], [20.990000000000002, 52.11415100097656], [21.0, 52.09458923339844], [21.01, 52.080078125], [21.02, 52.06493377685547], [21.03, 52.038429260253906], [21.04, 52.01508331298828], [21.05, 51.995521545410156], [21.06, 51.97028350830078], [21.07, 51.954505920410156], [21.080000000000002, 51.9425163269043], [21.09, 51.916015625], [21.1, 51.89897918701172], [21.11, 51.875], [21.12, 51.85796356201172], [21.13, 51.836509704589844], [21.14, 51.82388687133789], [21.150000000000002, 51.8074836730957], [21.16, 51.787288665771484], [21.17, 51.77277755737305], [21.18, 51.75069046020508], [21.19, 51.728607177734375], [21.2, 51.70904541015625], [21.21, 51.6888542175293], [21.22, 51.669921875], [21.23, 51.64910125732422], [21.240000000000002, 51.62701416015625], [21.25, 51.6061897277832], [21.26, 51.58599853515625], [21.27, 51.56707000732422], [21.28, 51.547508239746094], [21.29, 51.5285758972168], [21.3, 51.510276794433594], [21.31, 51.48819351196289], [21.32, 51.470523834228516], [21.330000000000002, 51.45096206665039], [21.34, 51.43014144897461], [21.35, 51.40237808227539], [21.36, 51.375244140625], [21.37, 51.35189437866211], [21.38, 51.329811096191406], [21.39, 51.3159294128418], [21.400000000000002, 51.29447555541992], [21.41, 51.27238845825195], [21.42, 51.25282669067383], [21.43, 51.23137283325195], [21.44, 51.213706970214844], [21.45, 51.19792938232422], [21.46, 51.178367614746094], [21.47, 51.158809661865234], [21.48, 51.136722564697266], [21.490000000000002, 51.11653137207031], [21.5, 51.095706939697266], [21.51, 51.078670501708984], [21.52, 51.06226348876953], [21.53, 51.039546966552734], [21.54, 51.015567779541016], [21.55, 50.99916458129883], [21.56, 50.980865478515625], [21.57, 50.96319580078125], [21.580000000000002, 50.951839447021484], [21.59, 50.93416976928711], [21.6, 50.91524124145508], [21.61, 50.89567947387695], [21.62, 50.87864303588867], [21.63, 50.861602783203125], [21.64, 50.83888626098633], [21.650000000000002, 50.816802978515625], [21.66, 50.80039596557617], [21.67, 50.77326202392578], [21.68, 50.756858825683594], [21.69, 50.74108123779297], [21.7, 50.72026062011719], [21.71, 50.69817352294922], [21.72, 50.68239974975586], [21.73, 50.660945892333984], [21.740000000000002, 50.64201354980469], [21.75, 50.621822357177734], [21.76, 50.60541534423828], [21.77, 50.583961486816406], [21.78, 50.5656623840332], [21.79, 50.5511474609375], [21.8, 50.53221893310547], [21.81, 50.514549255371094], [21.82, 50.496883392333984], [21.830000000000002, 50.47542953491211], [21.84, 50.45839309692383], [21.85, 50.44072341918945], [21.86, 50.42242431640625], [21.87, 50.39655303955078], [21.88, 50.3795166015625], [21.89, 50.35742950439453], [21.900000000000002, 50.33660888671875], [21.91, 50.318939208984375], [21.92, 50.305057525634766], [21.93, 50.28044891357422], [21.94, 50.25709915161133], [21.95, 50.233123779296875], [21.96, 50.21356201171875], [21.97, 50.19084548950195], [21.98, 50.1744384765625], [21.990000000000002, 50.154876708984375], [22.0, 50.13531494140625], [22.01, 50.11575698852539], [22.02, 50.096195220947266], [22.03, 50.07600021362305], [22.04, 50.057701110839844], [22.05, 50.04255676269531], [22.06, 50.02678298950195], [22.07, 50.01163864135742], [22.080000000000002, 49.99523162841797], [22.09, 49.97945785522461], [22.1, 49.961788177490234], [22.11, 49.944122314453125], [22.12, 49.92518997192383], [22.13, 49.91194152832031], [22.14, 49.89742660522461], [22.150000000000002, 49.875972747802734], [22.16, 49.85767364501953], [22.17, 49.838111877441406], [22.18, 49.81161117553711], [22.19, 49.795833587646484], [22.2, 49.7787971496582], [22.21, 49.76176071166992], [22.22, 49.74598693847656], [22.23, 49.73147201538086], [22.240000000000002, 49.71443557739258], [22.25, 49.69234848022461], [22.26, 49.670894622802734], [22.27, 49.65259552001953], [22.28, 49.627357482910156], [22.29, 49.614105224609375], [22.3, 49.58381652832031], [22.31, 49.56488800048828], [22.32, 49.54848098754883], [22.330000000000002, 49.53270721435547], [22.34, 49.516929626464844], [22.35, 49.499263763427734], [22.36, 49.4841194152832], [22.37, 49.45887756347656], [22.38, 49.43994903564453], [22.39, 49.419124603271484], [22.400000000000002, 49.39830017089844], [22.41, 49.38252639770508], [22.42, 49.3610725402832], [22.43, 49.34466552734375], [22.44, 49.32762908935547], [22.45, 49.31437683105469], [22.46, 49.30238723754883], [22.47, 49.280303955078125], [22.48, 49.2607421875], [22.490000000000002, 49.243072509765625], [22.5, 49.22666931152344], [22.51, 49.20647430419922], [22.52, 49.19007110595703], [22.53, 49.1787109375], [22.54, 49.16609191894531], [22.55, 49.15346908569336], [22.56, 49.133277893066406], [22.57, 49.116241455078125], [22.580000000000002, 49.09605026245117], [22.59, 49.06765365600586], [22.6, 49.051246643066406], [22.61, 49.02979278564453], [22.62, 49.01149368286133], [22.63, 48.99445724487305], [22.64, 48.976158142089844], [22.650000000000002, 48.95470428466797], [22.66, 48.93955993652344], [22.67, 48.91810607910156], [22.68, 48.90359115600586], [22.69, 48.881507873535156], [22.7, 48.8651008605957], [22.71, 48.842384338378906], [22.72, 48.82661056518555], [22.73, 48.81588363647461], [22.740000000000002, 48.796321868896484], [22.75, 48.772342681884766], [22.76, 48.75593566894531], [22.77, 48.74016189575195], [22.78, 48.728172302246094], [22.79, 48.71302795410156], [22.8, 48.69409942626953], [22.81, 48.673274993896484], [22.82, 48.64866638183594], [22.830000000000002, 48.62784194946289], [22.84, 48.60702133178711], [22.85, 48.58619689941406], [22.86, 48.57105255126953], [22.87, 48.55275344848633], [22.88, 48.536346435546875], [22.89, 48.51300048828125], [22.900000000000002, 48.49848556518555], [22.91, 48.48271179199219], [22.92, 48.46188735961914], [22.93, 48.44169616699219], [22.94, 48.425289154052734], [22.95, 48.40825271606445], [22.96, 48.39500045776367], [22.97, 48.37607192993164], [22.98, 48.357139587402344], [22.990000000000002, 48.34010314941406], [23.0, 48.32495880126953], [23.01, 48.308555603027344], [23.02, 48.29467010498047], [23.03, 48.276371002197266], [23.04, 48.26185989379883], [23.05, 48.24924087524414], [23.06, 48.23094177246094], [23.07, 48.219581604003906], [23.080000000000002, 48.2019157409668], [23.09, 48.187400817871094], [23.1, 48.16973114013672], [23.11, 48.15584945678711], [23.12, 48.13502883911133], [23.13, 48.11167907714844], [23.14, 48.089595794677734], [23.150000000000002, 48.06814193725586], [23.16, 48.048580169677734], [23.17, 48.03217315673828], [23.18, 48.01576614379883], [23.19, 48.00125503540039], [23.2, 47.98421859741211], [23.21, 47.96276092529297], [23.22, 47.937522888183594], [23.23, 47.9185905456543], [23.240000000000002, 47.90218734741211], [23.25, 47.89082717895508], [23.26, 47.87126541137695], [23.27, 47.85612106323242], [23.28, 47.83719253540039], [23.29, 47.82141876220703], [23.3, 47.798702239990234], [23.31, 47.77976989746094], [23.32, 47.76399612426758], [23.330000000000002, 47.749481201171875], [23.34, 47.735599517822266], [23.35, 47.721717834472656], [23.36, 47.7059440612793], [23.37, 47.689537048339844], [23.38, 47.67628479003906], [23.39, 47.66114044189453], [23.400000000000002, 47.64725875854492], [23.41, 47.62706756591797], [23.42, 47.61381530761719], [23.43, 47.59804153442383], [23.44, 47.58037185668945], [23.45, 47.563968658447266], [23.46, 47.54125213623047], [23.47, 47.52989196777344], [23.48, 47.51222610473633], [23.490000000000002, 47.49518585205078], [23.5, 47.48319625854492], [23.51, 47.46426773071289], [23.52, 47.442813873291016], [23.53, 47.43397903442383], [23.54, 47.413787841796875], [23.55, 47.39927291870117], [23.56, 47.38097381591797], [23.57, 47.36646270751953], [23.580000000000002, 47.35194778442383], [23.59, 47.3330192565918], [23.6, 47.312828063964844], [23.61, 47.29894256591797], [23.62, 47.28190612792969], [23.63, 47.25856018066406], [23.64, 47.24152374267578], [23.650000000000002, 47.221961975097656], [23.66, 47.2099723815918], [23.67, 47.187255859375], [23.68, 47.1689567565918], [23.69, 47.153812408447266], [23.7, 47.138038635253906], [23.71, 47.121002197265625], [23.72, 47.10333251953125], [23.73, 47.083770751953125], [23.740000000000002, 47.066734313964844], [23.75, 47.05348205566406], [23.76, 47.03960037231445], [23.77, 47.016883850097656], [23.78, 46.996063232421875], [23.79, 46.984703063964844], [23.8, 46.972084045410156], [23.81, 46.960723876953125], [23.82, 46.946842193603516], [23.830000000000002, 46.93043518066406], [23.84, 46.91529083251953], [23.85, 46.89320755004883], [23.86, 46.87995529174805], [23.87, 46.86544418334961], [23.88, 46.847774505615234], [23.89, 46.830108642578125], [23.900000000000002, 46.814964294433594], [23.91, 46.802974700927734], [23.92, 46.7878303527832], [23.93, 46.773948669433594], [23.94, 46.75754165649414], [23.95, 46.74555206298828], [23.96, 46.725990295410156], [23.97, 46.71463394165039], [23.98, 46.695072174072266], [23.990000000000002, 46.678035736083984], [24.0, 46.666046142578125], [24.01, 46.652164459228516], [24.02, 46.63260269165039], [24.03, 46.61556625366211], [24.04, 46.60231399536133], [24.05, 46.58527755737305], [24.060000000000002, 46.568241119384766], [24.07, 46.558773040771484], [24.080000000000002, 46.54552459716797], [24.09, 46.532901763916016], [24.1, 46.517757415771484], [24.11, 46.49882888793945], [24.12, 46.482421875], [24.13, 46.47043228149414], [24.14, 46.45150375366211], [24.150000000000002, 46.433204650878906], [24.16, 46.4186897277832], [24.17, 46.406070709228516], [24.18, 46.38587951660156], [24.19, 46.37199783325195], [24.2, 46.351173400878906], [24.21, 46.33539962768555], [24.22, 46.32151412963867], [24.23, 46.306373596191406], [24.240000000000002, 46.28365707397461], [24.25, 46.27040481567383], [24.26, 46.250213623046875], [24.27, 46.236961364746094], [24.28, 46.224971771240234], [24.29, 46.20351791381836], [24.3, 46.187744140625], [24.310000000000002, 46.1732292175293], [24.32, 46.15177536010742], [24.330000000000002, 46.13600158691406], [24.34, 46.11959457397461], [24.35, 46.105712890625], [24.36, 46.0867805480957], [24.37, 46.074161529541016], [24.38, 46.060909271240234], [24.39, 46.0419807434082], [24.400000000000002, 46.02494430541992], [24.41, 46.00727462768555], [24.42, 45.9864501953125], [24.43, 45.974464416503906], [24.44, 45.95426940917969], [24.45, 45.935340881347656], [24.46, 45.9189338684082], [24.47, 45.908206939697266], [24.48, 45.8968505859375], [24.490000000000002, 45.88170623779297], [24.5, 45.862144470214844], [24.51, 45.8413200378418], [24.52, 45.821128845214844], [24.53, 45.80093765258789], [24.54, 45.77947998046875], [24.55, 45.76244354248047], [24.560000000000002, 45.74540710449219], [24.57, 45.726478576660156], [24.580000000000002, 45.717010498046875], [24.59, 45.699974060058594], [24.6, 45.682308197021484], [24.61, 45.66716384887695], [24.62, 45.650123596191406], [24.63, 45.63561248779297], [24.64, 45.62173080444336], [24.650000000000002, 45.60784912109375], [24.66, 45.588287353515625], [24.67, 45.57377243041992], [24.68, 45.560523986816406], [24.69, 45.54979705810547], [24.7, 45.530235290527344], [24.71, 45.522029876708984], [24.72, 45.50878143310547], [24.73, 45.49363708496094], [24.740000000000002, 45.480384826660156], [24.75, 45.46082305908203], [24.76, 45.446311950683594], [24.77, 45.42801284790039], [24.78, 45.41476058959961], [24.79, 45.40087890625], [24.8, 45.38573455810547], [24.810000000000002, 45.369956970214844], [24.82, 45.357337951660156], [24.830000000000002, 45.344085693359375], [24.84, 45.32957458496094], [24.85, 45.314430236816406], [24.86, 45.2961311340332], [24.87, 45.2816162109375], [24.88, 45.26457977294922], [24.89, 45.24691390991211], [24.900000000000002, 45.22671890258789], [24.91, 45.20652770996094], [24.92, 45.19264602661133], [24.93, 45.17560958862305], [24.94, 45.161094665527344], [24.95, 45.146583557128906], [24.96, 45.1327018737793], [24.97, 45.11503219604492], [24.98, 45.10493469238281], [24.990000000000002, 45.092315673828125], [25.0, 45.076541900634766], [25.01, 45.0689697265625], [25.02, 45.053192138671875], [25.03, 45.036155700683594], [25.04, 45.018489837646484], [25.05, 45.00144958496094], [25.060000000000002, 44.98883056640625], [25.07, 44.97999572753906], [25.080000000000002, 44.96169662475586], [25.09, 44.9459228515625], [25.1, 44.939613342285156], [25.11, 44.922576904296875], [25.12, 44.90806198120117], [25.13, 44.896705627441406], [25.14, 44.88408279418945], [25.150000000000002, 44.86515426635742], [25.16, 44.84874725341797], [25.17, 44.83360290527344], [25.18, 44.815303802490234], [25.19, 44.8045768737793], [25.2, 44.785648345947266], [25.21, 44.76987075805664], [25.22, 44.75031280517578], [25.23, 44.734535217285156], [25.240000000000002, 44.715606689453125], [25.25, 44.703617095947266], [25.26, 44.686580657958984], [25.27, 44.67522048950195], [25.28, 44.661338806152344], [25.29, 44.645565032958984], [25.3, 44.6360969543457], [25.310000000000002, 44.62663269042969], [25.32, 44.61590576171875], [25.330000000000002, 44.606441497802734], [25.34, 44.596343994140625], [25.35, 44.58183288574219], [25.36, 44.570472717285156], [25.37, 44.56037902832031], [25.38, 44.54397201538086], [25.39, 44.532615661621094], [25.400000000000002, 44.51747131347656], [25.41, 44.49790954589844], [25.42, 44.482765197753906], [25.43, 44.465728759765625], [25.44, 44.453739166259766], [25.45, 44.44427490234375], [25.46, 44.43480682373047], [25.47, 44.41777038574219], [25.48, 44.402626037597656], [25.490000000000002, 44.39189910888672], [25.5, 44.37486267089844], [25.51, 44.35719299316406], [25.52, 44.344573974609375], [25.53, 44.332584381103516], [25.54, 44.31996536254883], [25.55, 44.301666259765625], [25.560000000000002, 44.28273391723633], [25.57, 44.2675895690918], [25.580000000000002, 44.25370788574219], [25.59, 44.24235153198242], [25.6, 44.23036193847656], [25.61, 44.21648025512695], [25.62, 44.1962890625], [25.63, 44.18303680419922], [25.64, 44.16789245605469], [25.650000000000002, 44.154640197753906], [25.66, 44.14265060424805], [25.67, 44.12940216064453], [25.68, 44.11110305786133], [25.69, 44.09406280517578], [25.7, 44.078922271728516], [25.71, 44.066932678222656], [25.72, 44.04989242553711], [25.73, 44.03538131713867], [25.740000000000002, 44.02402114868164], [25.75, 44.002567291259766], [25.76, 43.9912109375], [25.77, 43.97732925415039], [25.78, 43.96281433105469], [25.79, 43.947669982910156], [25.8, 43.926849365234375], [25.810000000000002, 43.91107177734375], [25.82, 43.89277267456055], [25.830000000000002, 43.87321090698242], [25.84, 43.85932922363281], [25.85, 43.846710205078125], [25.86, 43.830936431884766], [25.87, 43.8233642578125], [25.88, 43.81011199951172], [25.89, 43.79685974121094], [25.900000000000002, 43.781715393066406], [25.91, 43.77225112915039], [25.92, 43.75774002075195], [25.93, 43.74007034301758], [25.94, 43.7268180847168], [25.95, 43.71104431152344], [25.96, 43.70220947265625], [25.97, 43.68895721435547], [25.98, 43.676971435546875], [25.990000000000002, 43.656776428222656], [26.0, 43.64415740966797], [26.01, 43.62522888183594], [26.02, 43.606929779052734], [26.03, 43.59430694580078], [26.04, 43.586734771728516], [26.05, 43.56654357910156], [26.060000000000002, 43.555816650390625], [26.07, 43.542564392089844], [26.080000000000002, 43.52174377441406], [26.09, 43.50344467163086], [26.1, 43.49460983276367], [26.11, 43.483882904052734], [26.12, 43.47063064575195], [26.13, 43.45927429199219], [26.14, 43.444129943847656], [26.150000000000002, 43.428985595703125], [26.16, 43.41257858276367], [26.17, 43.39932632446289], [26.18, 43.38481521606445], [26.19, 43.37156295776367], [26.2, 43.35704803466797], [26.21, 43.34064483642578], [26.22, 43.32612991333008], [26.23, 43.31035614013672], [26.240000000000002, 43.292057037353516], [26.25, 43.280696868896484], [26.26, 43.2680778503418], [26.27, 43.253562927246094], [26.28, 43.24409866333008], [26.29, 43.23147964477539], [26.3, 43.21507263183594], [26.310000000000002, 43.2005615234375], [26.32, 43.18983459472656], [26.330000000000002, 43.170902252197266], [26.34, 43.16017532348633], [26.35, 43.14881896972656], [26.36, 43.13493728637695], [26.37, 43.11663818359375], [26.38, 43.0995979309082], [26.39, 43.085086822509766], [26.400000000000002, 43.07057189941406], [26.41, 43.056060791015625], [26.42, 43.04722595214844], [26.43, 43.032081604003906], [26.44, 43.013153076171875], [26.45, 43.00053024291992], [26.46, 42.986019134521484], [26.47, 42.97339630126953], [26.48, 42.958885192871094], [26.490000000000002, 42.943111419677734], [26.5, 42.93238067626953], [26.51, 42.919132232666016], [26.52, 42.90461730957031], [26.53, 42.89326095581055], [26.54, 42.878746032714844], [26.55, 42.862972259521484], [26.560000000000002, 42.85350799560547], [26.57, 42.838993072509766], [26.580000000000002, 42.825111389160156], [26.59, 42.81501388549805], [26.6, 42.80176544189453], [26.61, 42.78851318359375], [26.62, 42.77652359008789], [26.63, 42.76327133178711], [26.64, 42.74686813354492], [26.650000000000002, 42.73740005493164], [26.66, 42.72478103637695], [26.67, 42.71342468261719], [26.68, 42.70458984375], [26.69, 42.68944549560547], [26.7, 42.67430114746094], [26.71, 42.659786224365234], [26.72, 42.64148712158203], [26.73, 42.628238677978516], [26.740000000000002, 42.61561584472656], [26.75, 42.60363006591797], [26.76, 42.589744567871094], [26.77, 42.57838821411133], [26.78, 42.56829071044922], [26.79, 42.55125427246094], [26.8, 42.532325744628906], [26.810000000000002, 42.51654815673828], [26.82, 42.50266647338867], [26.830000000000002, 42.48689270019531], [26.84, 42.47364044189453], [26.85, 42.46038818359375], [26.86, 42.4364128112793], [26.87, 42.41874313354492], [26.88, 42.40864944458008], [26.89, 42.394134521484375], [26.900000000000002, 42.37583541870117], [26.91, 42.35879898071289], [26.92, 42.34365463256836], [26.93, 42.325984954833984], [26.94, 42.31525802612305], [26.95, 42.298221588134766], [26.96, 42.286231994628906], [26.97, 42.272979736328125], [26.98, 42.255943298339844], [26.990000000000002, 42.245216369628906], [27.0, 42.23638153076172], [27.01, 42.22565460205078], [27.02, 42.21556091308594], [27.03, 42.19789123535156], [27.04, 42.18022155761719], [27.05, 42.1676025390625], [27.060000000000002, 42.15056610107422], [27.07, 42.13983917236328], [27.080000000000002, 42.12406539916992], [27.09, 42.105133056640625], [27.1, 42.08872604370117], [27.11, 42.077999114990234], [27.12, 42.066009521484375], [27.13, 42.05339050292969], [27.14, 42.04140090942383], [27.150000000000002, 42.02878189086914], [27.16, 42.005435943603516], [27.17, 41.98839569091797], [27.18, 41.97388458251953], [27.19, 41.962528228759766], [27.2, 41.94296646118164], [27.21, 41.93034362792969], [27.22, 41.91709518432617], [27.23, 41.90321350097656], [27.240000000000002, 41.88869857788086], [27.25, 41.879234313964844], [27.26, 41.86408996582031], [27.27, 41.84894561767578], [27.28, 41.83695602416992], [27.29, 41.82370376586914], [27.3, 41.80855941772461], [27.310000000000002, 41.79594039916992], [27.32, 41.77827072143555], [27.330000000000002, 41.76880645751953], [27.34, 41.75303268432617], [27.35, 41.742305755615234], [27.36, 41.72779083251953], [27.37, 41.715171813964844], [27.38, 41.702552795410156], [27.39, 41.68488311767578], [27.400000000000002, 41.66973876953125], [27.41, 41.6533317565918], [27.42, 41.64071273803711], [27.43, 41.63187789916992], [27.44, 41.61673355102539], [27.45, 41.603485107421875], [27.46, 41.589603424072266], [27.47, 41.57698059082031], [27.48, 41.55741882324219], [27.490000000000002, 41.54290771484375], [27.5, 41.53281021118164], [27.51, 41.5182991027832], [27.52, 41.507572174072266], [27.53, 41.493690490722656], [27.54, 41.47917556762695], [27.55, 41.47160339355469], [27.560000000000002, 41.46087646484375], [27.57, 41.449520111083984], [27.580000000000002, 41.43879318237305], [27.59, 41.426170349121094], [27.6, 41.40976333618164], [27.61, 41.39777755737305], [27.62, 41.38894271850586], [27.63, 41.37190628051758], [27.64, 41.36117935180664], [27.650000000000002, 41.35044860839844], [27.66, 41.3397216796875], [27.67, 41.32521057128906], [27.68, 41.31195831298828], [27.69, 41.300601959228516], [27.7, 41.28797912597656], [27.71, 41.26652526855469], [27.72, 41.25453567504883], [27.73, 41.23813247680664], [27.740000000000002, 41.22550964355469], [27.75, 41.21983337402344], [27.76, 41.207210540771484], [27.77, 41.187652587890625], [27.78, 41.17692565917969], [27.79, 41.16493606567383], [27.8, 41.15736389160156], [27.810000000000002, 41.148529052734375], [27.82, 41.13212203979492], [27.830000000000002, 41.12013244628906], [27.84, 41.11066818237305], [27.85, 41.09678649902344], [27.86, 41.08101272583008], [27.87, 41.068389892578125], [27.88, 41.056400299072266], [27.89, 41.04315185546875], [27.900000000000002, 41.02863693237305], [27.91, 41.01475524902344], [27.92, 40.99898147583008], [27.93, 40.99140930175781], [27.94, 40.98004913330078], [27.95, 40.965538024902344], [27.96, 40.95039367675781], [27.97, 40.9402961730957], [27.98, 40.92010498046875], [27.990000000000002, 40.90622329711914], [28.0, 40.89486312866211], [28.01, 40.878456115722656], [28.02, 40.86583709716797], [28.03, 40.85195541381836], [28.04, 40.83744430541992], [28.05, 40.82229995727539], [28.060000000000002, 40.80904769897461], [28.07, 40.79579544067383], [28.080000000000002, 40.78317642211914], [28.09, 40.76929473876953], [28.1, 40.7579345703125], [28.11, 40.73900604248047], [28.12, 40.72954177856445], [28.13, 40.71628952026367], [28.14, 40.705562591552734], [28.150000000000002, 40.6904182434082], [28.16, 40.672119140625], [28.17, 40.65823745727539], [28.18, 40.64813995361328], [28.19, 40.633628845214844], [28.2, 40.623531341552734], [28.21, 40.607757568359375], [28.22, 40.594505310058594], [28.23, 40.57936096191406], [28.240000000000002, 40.564849853515625], [28.25, 40.55411911010742], [28.26, 40.54718017578125], [28.27, 40.53708267211914], [28.28, 40.52509307861328], [28.29, 40.51626205444336], [28.3, 40.5042724609375], [28.310000000000002, 40.49228286743164], [28.32, 40.48029327392578], [28.330000000000002, 40.46451950073242], [28.34, 40.45252990722656], [28.35, 40.44243240356445], [28.36, 40.43738555908203], [28.37, 40.42413330078125], [28.38, 40.41025161743164], [28.39, 40.398895263671875], [28.400000000000002, 40.38816452026367], [28.41, 40.37428283691406], [28.42, 40.36418914794922], [28.43, 40.347782135009766], [28.44, 40.33831787109375], [28.45, 40.3256950378418], [28.46, 40.3137092590332], [28.47, 40.29603958129883], [28.48, 40.2808952331543], [28.490000000000002, 40.265750885009766], [28.5, 40.252498626708984], [28.51, 40.23925018310547], [28.52, 40.226627349853516], [28.53, 40.20517349243164], [28.54, 40.19002914428711], [28.55, 40.179935455322266], [28.560000000000002, 40.168575286865234], [28.57, 40.156585693359375], [28.580000000000002, 40.144596099853516], [28.59, 40.13323974609375], [28.6, 40.125038146972656], [28.61, 40.10736846923828], [28.62, 40.09727096557617], [28.63, 40.08338928222656], [28.64, 40.068878173828125], [28.650000000000002, 40.05436325073242], [28.66, 40.04616165161133], [28.67, 40.03290939331055], [28.68, 40.017765045166016], [28.69, 40.00640869140625], [28.7, 39.9937858581543], [28.71, 39.98242950439453], [28.72, 39.969810485839844], [28.73, 39.96034240722656], [28.740000000000002, 39.95214080810547], [28.75, 39.93952178955078], [28.76, 39.92564010620117], [28.77, 39.91238784790039], [28.78, 39.90166091918945], [28.79, 39.892826080322266], [28.8, 39.88209915161133], [28.810000000000002, 39.86821746826172], [28.82, 39.85244369506836], [28.830000000000002, 39.834144592285156], [28.84, 39.81836700439453], [28.85, 39.809532165527344], [28.86, 39.79060363769531], [28.87, 39.77735137939453], [28.88, 39.766624450683594], [28.89, 39.750850677490234], [28.900000000000002, 39.73759841918945], [28.91, 39.721824645996094], [28.92, 39.711727142333984], [28.93, 39.70100021362305], [28.94, 39.68901062011719], [28.95, 39.67512893676758], [28.96, 39.66629409790039], [28.97, 39.65935516357422], [28.98, 39.639793395996094], [28.990000000000002, 39.62275695800781], [29.0, 39.61455154418945], [29.01, 39.60319519042969], [29.02, 39.59562301635742], [29.03, 39.58237075805664], [29.04, 39.56975173950195], [29.05, 39.5533447265625], [29.060000000000002, 39.54009246826172], [29.07, 39.5306282043457], [29.080000000000002, 39.51927185058594], [29.09, 39.504127502441406], [29.1, 39.49213790893555], [29.11, 39.47951889038086], [29.12, 39.467529296875], [29.13, 39.451751708984375], [29.14, 39.44165802001953], [29.150000000000002, 39.430931091308594], [29.16, 39.41767883300781], [29.17, 39.40253448486328], [29.18, 39.393699645996094], [29.19, 39.38423538208008], [29.2, 39.36909103393555], [29.21, 39.35331726074219], [29.22, 39.336910247802734], [29.23, 39.32555389404297], [29.240000000000002, 39.31419372558594], [29.25, 39.300941467285156], [29.26, 39.2813835144043], [29.27, 39.266868591308594], [29.28, 39.256141662597656], [29.29, 39.23784255981445], [29.3, 39.22459030151367], [29.310000000000002, 39.211341857910156], [29.32, 39.20124435424805], [29.330000000000002, 39.18862533569336], [29.34, 39.17915725708008], [29.35, 39.16590881347656], [29.36, 39.15265655517578], [29.37, 39.143192291259766], [29.38, 39.12867736816406], [29.39, 39.114166259765625], [29.400000000000002, 39.098388671875], [29.41, 39.08450698852539], [29.42, 39.0718879699707], [29.43, 39.061790466308594], [29.44, 39.04286193847656], [29.45, 39.02960968017578], [29.46, 39.018253326416016], [29.47, 39.006893157958984], [29.48, 38.99174880981445], [29.490000000000002, 38.98228454589844], [29.5, 38.96651077270508], [29.51, 38.95515060424805], [29.52, 38.94442367553711], [29.53, 38.933067321777344], [29.54, 38.92360305786133], [29.55, 38.9084587097168], [29.560000000000002, 38.89836120605469], [29.57, 38.885108947753906], [29.580000000000002, 38.87690734863281], [29.59, 38.8668098449707], [29.6, 38.854820251464844], [29.61, 38.842201232910156], [29.62, 38.82769012451172], [29.63, 38.813175201416016], [29.64, 38.801185607910156], [29.650000000000002, 38.79045867919922], [29.66, 38.77720642089844], [29.67, 38.76143264770508], [29.68, 38.745025634765625], [29.69, 38.73240661621094], [29.7, 38.724205017089844], [29.71, 38.717262268066406], [29.72, 38.70464324951172], [29.73, 38.69391632080078], [29.740000000000002, 38.67877197265625], [29.75, 38.66804504394531], [29.76, 38.659210205078125], [29.77, 38.64974594116211], [29.78, 38.63901901245117], [29.79, 38.62955093383789], [29.8, 38.61882400512695], [29.810000000000002, 38.59800338745117], [29.82, 38.58222579956055], [29.830000000000002, 38.56771469116211], [29.84, 38.55572509765625], [29.85, 38.54562759399414], [29.86, 38.53363800048828], [29.87, 38.524173736572266], [29.88, 38.509029388427734], [29.89, 38.50019454956055], [29.900000000000002, 38.48631286621094], [29.91, 38.4755859375], [29.92, 38.46675109863281], [29.93, 38.4535026550293], [29.94, 38.438987731933594], [29.95, 38.428260803222656], [29.96, 38.41690444946289], [29.97, 38.407440185546875], [29.98, 38.395450592041016], [29.990000000000002, 38.385353088378906], [30.0, 38.37336349487305], [30.01, 38.356956481933594], [30.02, 38.346229553222656], [30.03, 38.33550262451172], [30.04, 38.32414627075195], [30.05, 38.311527252197266], [30.060000000000002, 38.30079650878906], [30.07, 38.29133224487305], [30.080000000000002, 38.28249740600586], [30.09, 38.27177047729492], [30.1, 38.25599670410156], [30.11, 38.24211502075195], [30.12, 38.229496002197266], [30.13, 38.214351654052734], [30.14, 38.204254150390625], [30.150000000000002, 38.19478988647461], [30.16, 38.18217086791992], [30.17, 38.171443939208984], [30.18, 38.161346435546875], [30.19, 38.15251159667969], [30.2, 38.14304733276367], [30.21, 38.130428314208984], [30.22, 38.120330810546875], [30.23, 38.104557037353516], [30.240000000000002, 38.09572219848633], [30.25, 38.08625793457031], [30.26, 38.075531005859375], [30.27, 38.06101608276367], [30.28, 38.05281448364258], [30.29, 38.04208755493164], [30.3, 38.03261947631836], [30.310000000000002, 38.02189254760742], [30.32, 38.008644104003906], [30.330000000000002, 37.99223709106445], [30.34, 37.98277282714844], [30.35, 37.968257904052734], [30.36, 37.95500564575195], [30.37, 37.94175720214844], [30.38, 37.934814453125], [30.39, 37.92156219482422], [30.400000000000002, 37.90515899658203], [30.41, 37.894432067871094], [30.42, 37.883705139160156], [30.43, 37.87297821044922], [30.44, 37.86161804199219], [30.45, 37.85152053833008], [30.46, 37.842689514160156], [30.47, 37.82691192626953], [30.48, 37.811767578125], [30.490000000000002, 37.802303314208984], [30.5, 37.79283905029297], [30.51, 37.78084945678711], [30.52, 37.76885986328125], [30.53, 37.75434875488281], [30.54, 37.7480354309082], [30.55, 37.73667907714844], [30.560000000000002, 37.72406005859375], [30.57, 37.71207046508789], [30.580000000000002, 37.70197296142578], [30.59, 37.691246032714844], [30.6, 37.676734924316406], [30.61, 37.6622200012207], [30.62, 37.64581298828125], [30.63, 37.63508605957031], [30.64, 37.62688446044922], [30.650000000000002, 37.61678695678711], [30.66, 37.603538513183594], [30.67, 37.59280776977539], [30.68, 37.5846061706543], [30.69, 37.57261657714844], [30.7, 37.5618896484375], [30.71, 37.54990005493164], [30.72, 37.538543701171875], [30.73, 37.52402877807617], [30.740000000000002, 37.511409759521484], [30.75, 37.50068283081055], [30.76, 37.48869323730469], [30.77, 37.47796630859375], [30.78, 37.46219253540039], [30.79, 37.4533576965332], [30.8, 37.44515609741211], [30.810000000000002, 37.43001174926758], [30.82, 37.42180633544922], [30.830000000000002, 37.41044998168945], [30.84, 37.3978271484375], [30.85, 37.384578704833984], [30.86, 37.37385177612305], [30.87, 37.36375427246094], [30.88, 37.35429000854492], [30.89, 37.344825744628906], [30.900000000000002, 37.335357666015625], [30.91, 37.32084655761719], [30.92, 37.31074905395508], [30.93, 37.29686737060547], [30.94, 37.2892951965332], [30.95, 37.275413513183594], [30.96, 37.266578674316406], [30.970000000000002, 37.25900650024414], [30.98, 37.2489128112793], [30.990000000000002, 37.233768463134766], [31.0, 37.22304153442383], [31.01, 37.208526611328125], [31.02, 37.20221710205078], [31.03, 37.19211959838867], [31.04, 37.18391799926758], [31.05, 37.16877365112305], [31.060000000000002, 37.16057205200195], [31.07, 37.14794921875], [31.080000000000002, 37.136592864990234], [31.09, 37.1214485168457], [31.1, 37.110721588134766], [31.11, 37.099361419677734], [31.12, 37.0848503112793], [31.13, 37.07664489746094], [31.14, 37.06024169921875], [31.150000000000002, 37.05140686035156], [31.16, 37.03815460205078], [31.17, 37.026798248291016], [31.18, 37.012916564941406], [31.19, 36.997772216796875], [31.2, 36.99020004272461], [31.21, 36.97821044921875], [31.220000000000002, 36.96495819091797], [31.23, 36.9536018371582], [31.240000000000002, 36.941612243652344], [31.25, 36.931514739990234], [31.26, 36.9207878112793], [31.27, 36.90816879272461], [31.28, 36.89491653442383], [31.29, 36.88229751586914], [31.3, 36.87346267700195], [31.310000000000002, 36.86526107788086], [31.32, 36.85453414916992], [31.330000000000002, 36.84317398071289], [31.34, 36.82802963256836], [31.35, 36.817935943603516], [31.36, 36.805946350097656], [31.37, 36.79711151123047], [31.38, 36.782596588134766], [31.39, 36.76808547973633], [31.400000000000002, 36.75798797607422], [31.41, 36.74536895751953], [31.42, 36.73337936401367], [31.43, 36.726436614990234], [31.44, 36.712554931640625], [31.45, 36.70119857788086], [31.46, 36.69110107421875], [31.470000000000002, 36.68226623535156], [31.48, 36.67343521118164], [31.490000000000002, 36.66333770751953], [31.5, 36.654502868652344], [31.51, 36.641883850097656], [31.52, 36.62736892700195], [31.53, 36.61979675292969], [31.54, 36.60906982421875], [31.55, 36.600868225097656], [31.560000000000002, 36.59203338623047], [31.57, 36.57878112792969], [31.580000000000002, 36.568687438964844], [31.59, 36.556697845458984], [31.6, 36.54534149169922], [31.61, 36.53335189819336], [31.62, 36.52388381958008], [31.63, 36.515052795410156], [31.64, 36.5024299621582], [31.650000000000002, 36.489810943603516], [31.66, 36.484764099121094], [31.67, 36.47529983520508], [31.68, 36.46520233154297], [31.69, 36.45258331298828], [31.7, 36.438697814941406], [31.71, 36.419769287109375], [31.720000000000002, 36.40841293334961], [31.73, 36.3983154296875], [31.740000000000002, 36.388851165771484], [31.75, 36.3718147277832], [31.76, 36.359825134277344], [31.77, 36.34404754638672], [31.78, 36.3345832824707], [31.79, 36.322593688964844], [31.8, 36.31123733520508], [31.810000000000002, 36.29924774169922], [31.82, 36.28915023803711], [31.830000000000002, 36.279056549072266], [31.84, 36.26327896118164], [31.85, 36.25065994262695], [31.86, 36.23551559448242], [31.87, 36.227943420410156], [31.88, 36.21784591674805], [31.89, 36.20711898803711], [31.900000000000002, 36.197025299072266], [31.91, 36.19071578979492], [31.92, 36.18124771118164], [31.93, 36.171783447265625], [31.94, 36.158531188964844], [31.95, 36.147804260253906], [31.96, 36.13581848144531], [31.970000000000002, 36.12445831298828], [31.98, 36.113731384277344], [31.990000000000002, 36.104896545410156], [32.0, 36.09732437133789], [32.01, 36.08533477783203], [32.02, 36.072715759277344], [32.03, 36.061988830566406], [32.04, 36.044952392578125], [32.05, 36.032962799072266], [32.06, 36.02665328979492], [32.07, 36.017189025878906], [32.08, 36.0033073425293], [32.09, 35.99510192871094], [32.1, 35.98563766479492], [32.11, 35.97743606567383], [32.12, 35.96986389160156], [32.13, 35.95597839355469], [32.14, 35.945884704589844], [32.15, 35.93263244628906], [32.160000000000004, 35.9212760925293], [32.17, 35.91054916381836], [32.18, 35.904869079589844], [32.19, 35.88593673706055], [32.2, 35.87458038330078], [32.21, 35.865116119384766], [32.22, 35.85438919067383], [32.230000000000004, 35.8430290222168], [32.24, 35.83671951293945], [32.25, 35.82536315917969], [32.26, 35.8165283203125], [32.27, 35.80832290649414], [32.28, 35.796966552734375], [32.29, 35.781822204589844], [32.3, 35.772987365722656], [32.31, 35.755950927734375], [32.32, 35.74711608886719], [32.33, 35.737022399902344], [32.34, 35.72439956665039], [32.35, 35.71430587768555], [32.36, 35.70231628417969], [32.37, 35.69285202026367], [32.38, 35.68653869628906], [32.39, 35.67833709716797], [32.4, 35.66761016845703], [32.410000000000004, 35.656883239746094], [32.42, 35.649940490722656], [32.43, 35.63921356201172], [32.44, 35.62659454345703], [32.45, 35.607032775878906], [32.46, 35.59567642211914], [32.47, 35.58684158325195], [32.480000000000004, 35.574851989746094], [32.49, 35.564754486083984], [32.5, 35.55402755737305], [32.51, 35.54330062866211], [32.52, 35.5294189453125], [32.53, 35.519325256347656], [32.54, 35.5073356628418], [32.55, 35.49913024902344], [32.56, 35.48714065551758], [32.57, 35.475154876708984], [32.58, 35.46253204345703], [32.59, 35.448020935058594], [32.6, 35.435401916503906], [32.61, 35.42719650268555], [32.62, 35.41646957397461], [32.63, 35.402587890625], [32.64, 35.39249038696289], [32.65, 35.37356185913086], [32.660000000000004, 35.36283493041992], [32.67, 35.35273742675781], [32.68, 35.3432731628418], [32.69, 35.32939147949219], [32.7, 35.321189880371094], [32.71, 35.316139221191406], [32.72, 35.3022575378418], [32.730000000000004, 35.2940559387207], [32.74, 35.287113189697266], [32.75, 35.27764892578125], [32.76, 35.26692199707031], [32.77, 35.25871658325195], [32.78, 35.247989654541016], [32.79, 35.23663330078125], [32.8, 35.225276947021484], [32.81, 35.21391677856445], [32.82, 35.201297760009766], [32.83, 35.19183349609375], [32.84, 35.18236541748047], [32.85, 35.172271728515625], [32.86, 35.16532897949219], [32.87, 35.15333938598633], [32.88, 35.14009094238281], [32.89, 35.129364013671875], [32.9, 35.119266510009766], [32.910000000000004, 35.111061096191406], [32.92, 35.102230072021484], [32.93, 35.0971794128418], [32.94, 35.08645248413086], [32.95, 35.07194137573242], [32.96, 35.06058120727539], [32.97, 35.051116943359375], [32.980000000000004, 35.0441780090332], [32.99, 35.03660583496094], [33.0, 35.02461624145508], [33.01, 35.0113639831543], [33.02, 34.99874496459961], [33.03, 34.98991012573242], [33.04, 34.97602844238281], [33.05, 34.969085693359375], [33.06, 34.957096099853516], [33.07, 34.948265075683594], [33.08, 34.941951751708984], [33.09, 34.92996597290039], [33.1, 34.9211311340332], [33.11, 34.91166687011719], [33.12, 34.899044036865234], [33.13, 34.88957977294922], [33.14, 34.87632751464844], [33.15, 34.85992431640625], [33.160000000000004, 34.84793472290039], [33.17, 34.83972930908203], [33.18, 34.830265045166016], [33.19, 34.81764602661133], [33.2, 34.80565643310547], [33.21, 34.79619216918945], [33.22, 34.78483200073242], [33.230000000000004, 34.771583557128906], [33.24, 34.7614860534668], [33.25, 34.75265121459961], [33.26, 34.74381637573242], [33.27, 34.736244201660156], [33.28, 34.727413177490234], [33.29, 34.719207763671875], [33.3, 34.71037292480469], [33.31, 34.69712448120117], [33.32, 34.68702697753906], [33.33, 34.678192138671875], [33.34, 34.66872787475586], [33.35, 34.65610885620117], [33.36, 34.64601135253906], [33.37, 34.63654708862305], [33.38, 34.62392807006836], [33.39, 34.611305236816406], [33.4, 34.60499572753906], [33.410000000000004, 34.5936393737793], [33.42, 34.58291244506836], [33.43, 34.57281494140625], [33.44, 34.565242767333984], [33.45, 34.56082534790039], [33.46, 34.5526237487793], [33.47, 34.54378890991211], [33.480000000000004, 34.529273986816406], [33.49, 34.52170181274414], [33.5, 34.50466537475586], [33.51, 34.49393844604492], [33.52, 34.48005676269531], [33.53, 34.4699592590332], [33.54, 34.457340240478516], [33.55, 34.44598388671875], [33.56, 34.43399429321289], [33.57, 34.42263412475586], [33.58, 34.40748977661133], [33.59, 34.39802551269531], [33.6, 34.389190673828125], [33.61, 34.37846374511719], [33.62, 34.374046325683594], [33.63, 34.36710739135742], [33.64, 34.35574722290039], [33.65, 34.34565353393555], [33.660000000000004, 34.33492660522461], [33.67, 34.32356643676758], [33.68, 34.31473159790039], [33.69, 34.3065299987793], [33.7, 34.29895782470703], [33.71, 34.287601470947266], [33.72, 34.27876663208008], [33.730000000000004, 34.26993179321289], [33.74, 34.25605010986328], [33.75, 34.246585845947266], [33.76, 34.236488342285156], [33.77, 34.22828674316406], [33.78, 34.2200813293457], [33.79, 34.21187973022461], [33.8, 34.203678131103516], [33.81, 34.19294738769531], [33.82, 34.1834831237793], [33.83, 34.17401885986328], [33.84, 34.163291931152344], [33.85, 34.152565002441406], [33.86, 34.141204833984375], [33.87, 34.12921905517578], [33.88, 34.11912155151367], [33.89, 34.107765197753906], [33.9, 34.10019302368164], [33.910000000000004, 34.09009552001953], [33.92, 34.082523345947266], [33.93, 34.068641662597656], [33.94, 34.06106948852539], [33.95, 34.05097198486328], [33.96, 34.041507720947266], [33.97, 34.03204345703125], [33.980000000000004, 34.02068328857422], [33.99, 34.010589599609375], [34.0, 33.99481201171875], [34.01, 33.9891357421875], [34.02, 33.9746208190918], [34.03, 33.967681884765625], [34.04, 33.96073913574219], [34.05, 33.94938278198242], [34.06, 33.941810607910156], [34.07, 33.926666259765625], [34.08, 33.91909408569336], [34.09, 33.91025924682617], [34.1, 33.899532318115234], [34.11, 33.891326904296875], [34.12, 33.88123321533203], [34.13, 33.86924362182617], [34.14, 33.862300872802734], [34.15, 33.850311279296875], [34.160000000000004, 33.83706283569336], [34.17, 33.824440002441406], [34.18, 33.81371307373047], [34.19, 33.80109405517578], [34.2, 33.78468704223633], [34.21, 33.775856018066406], [34.22, 33.766387939453125], [34.230000000000004, 33.75566101074219], [34.24, 33.746826171875], [34.25, 33.7430419921875], [34.26, 33.7285270690918], [34.27, 33.72285079956055], [34.28, 33.719696044921875], [34.29, 33.710227966308594], [34.300000000000004, 33.70076370239258], [34.31, 33.693824768066406], [34.32, 33.682464599609375], [34.33, 33.67173767089844], [34.34, 33.66227340698242], [34.35, 33.65407180786133], [34.36, 33.65091323852539], [34.37, 33.64397430419922], [34.38, 33.63387680053711], [34.39, 33.624412536621094], [34.4, 33.61873245239258], [34.410000000000004, 33.60926818847656], [34.42, 33.60232925415039], [34.43, 33.588443756103516], [34.44, 33.5789794921875], [34.45, 33.56636047363281], [34.46, 33.55878829956055], [34.47, 33.54679870605469], [34.480000000000004, 33.530391693115234], [34.49, 33.52219009399414], [34.5, 33.5158805847168], [34.51, 33.50389099121094], [34.52, 33.49442672729492], [34.53, 33.48243713378906], [34.54, 33.47297286987305], [34.550000000000004, 33.46729278564453], [34.56, 33.4559326171875], [34.57, 33.445838928222656], [34.58, 33.43511199951172], [34.59, 33.428802490234375], [34.6, 33.419334411621094], [34.61, 33.4111328125], [34.62, 33.40229797363281], [34.63, 33.39409637451172], [34.64, 33.38084411621094], [34.65, 33.37200927734375], [34.660000000000004, 33.358760833740234], [34.67, 33.3480339050293], [34.68, 33.34172058105469], [34.69, 33.33225631713867], [34.7, 33.323421478271484], [34.71, 33.31459045410156], [34.72, 33.29818344116211], [34.730000000000004, 33.28934860229492], [34.74, 33.282405853271484], [34.75, 33.27609634399414], [34.76, 33.26726150512695], [34.77, 33.25716781616211], [34.78, 33.24391555786133], [34.79, 33.236976623535156], [34.800000000000004, 33.22309112548828], [34.81, 33.21552276611328], [34.82, 33.206687927246094], [34.83, 33.198482513427734], [34.84, 33.18586349487305], [34.85, 33.172611236572266], [34.86, 33.15936279296875], [34.87, 33.1467399597168], [34.88, 33.13727569580078], [34.89, 33.128440856933594], [34.9, 33.11834716796875], [34.910000000000004, 33.10824966430664], [34.92, 33.09563064575195], [34.93, 33.086795806884766], [34.94, 33.07733154296875], [34.95, 33.06281661987305], [34.96, 33.05082702636719], [34.97, 33.040733337402344], [34.980000000000004, 33.03694534301758], [34.99, 33.02937316894531], [35.0, 33.02117156982422], [35.01, 33.00791931152344], [35.02, 32.999717712402344], [35.03, 32.99403762817383], [35.04, 32.98204803466797], [35.050000000000004, 32.9744758605957], [35.06, 32.96501159667969], [35.07, 32.960594177246094], [35.08, 32.95302200317383], [35.09, 32.94418716430664], [35.1, 32.93219757080078], [35.11, 32.920841217041016], [35.12, 32.911376953125], [35.13, 32.90317153930664], [35.14, 32.89434051513672], [35.15, 32.88739776611328], [35.160000000000004, 32.88108825683594], [35.17, 32.87288284301758], [35.18, 32.86341857910156], [35.19, 32.85647964477539], [35.2, 32.85017013549805], [35.21, 32.83944320678711], [35.22, 32.828712463378906], [35.230000000000004, 32.8148307800293], [35.24, 32.80852127075195], [35.25, 32.797794342041016], [35.26, 32.78895950317383], [35.27, 32.77823257446289], [35.28, 32.7693977355957], [35.29, 32.76308822631836], [35.300000000000004, 32.75614929199219], [35.31, 32.747314453125], [35.32, 32.735958099365234], [35.33, 32.7290153503418], [35.34, 32.71828842163086], [35.35, 32.71324157714844], [35.36, 32.701881408691406], [35.37, 32.69304656982422], [35.38, 32.684844970703125], [35.39, 32.67601013183594], [35.4, 32.665283203125], [35.410000000000004, 32.65266418457031], [35.42, 32.643829345703125], [35.43, 32.63625717163086], [35.44, 32.62742233276367], [35.45, 32.618587493896484], [35.46, 32.60660171508789], [35.47, 32.59839630126953], [35.480000000000004, 32.59208679199219], [35.49, 32.585777282714844], [35.5, 32.578834533691406], [35.51, 32.56937026977539], [35.52, 32.56243133544922], [35.53, 32.55296325683594], [35.54, 32.54728698730469], [35.550000000000004, 32.534034729003906], [35.56, 32.5239372253418], [35.57, 32.51131820678711], [35.58, 32.503116607666016], [35.59, 32.491756439208984], [35.6, 32.48481750488281], [35.61, 32.477874755859375], [35.62, 32.46714782714844], [35.63, 32.45579147338867], [35.64, 32.446956634521484], [35.65, 32.44127655029297], [35.660000000000004, 32.42802429199219], [35.67, 32.41477584838867], [35.68, 32.40215301513672], [35.69, 32.39142608642578], [35.7, 32.383853912353516], [35.71, 32.378177642822266], [35.72, 32.37060546875], [35.730000000000004, 32.35987854003906], [35.74, 32.34851837158203], [35.75, 32.339054107666016], [35.76, 32.33021926879883], [35.77, 32.32012176513672], [35.78, 32.3106575012207], [35.79, 32.30245590209961], [35.800000000000004, 32.29109573364258], [35.81, 32.286048889160156], [35.82, 32.27847671508789], [35.83, 32.26774978637695], [35.84, 32.260807037353516], [35.85, 32.251976013183594], [35.86, 32.239986419677734], [35.87, 32.229888916015625], [35.88, 32.21853256225586], [35.89, 32.21158981323242], [35.9, 32.20149612426758], [35.910000000000004, 32.19455337524414], [35.92, 32.186981201171875], [35.93, 32.17625427246094], [35.94, 32.16741943359375], [35.95, 32.161739349365234], [35.96, 32.15290832519531], [35.97, 32.144073486328125], [35.980000000000004, 32.13460922241211], [35.99, 32.121986389160156], [36.0, 32.11063003540039], [36.01, 32.09674835205078], [36.02, 32.08854293823242], [36.03, 32.074031829833984], [36.04, 32.06961441040039], [36.050000000000004, 32.05636215209961], [36.06, 32.050682067871094], [36.07, 32.04121780395508], [36.08, 32.034908294677734], [36.09, 32.02544403076172], [36.1, 32.01534652709961], [36.11, 32.005882263183594], [36.12, 31.993261337280273], [36.13, 31.98569107055664], [36.14, 31.979379653930664], [36.15, 31.96991539001465], [36.160000000000004, 31.966760635375977], [36.17, 31.95918846130371], [36.18, 31.952247619628906], [36.19, 31.94341278076172], [36.2, 31.92953109741211], [36.21, 31.925113677978516], [36.22, 31.916278839111328], [36.230000000000004, 31.911231994628906], [36.24, 31.90050506591797], [36.25, 31.895456314086914], [36.26, 31.88788414001465], [36.27, 31.87715721130371], [36.28, 31.860750198364258], [36.29, 31.85065460205078], [36.300000000000004, 31.841821670532227], [36.31, 31.830463409423828], [36.32, 31.81973648071289], [36.33, 31.810270309448242], [36.34, 31.805221557617188], [36.35, 31.797019958496094], [36.36, 31.786922454833984], [36.37, 31.781875610351562], [36.38, 31.774934768676758], [36.39, 31.76673126220703], [36.4, 31.7629451751709], [36.410000000000004, 31.754741668701172], [36.42, 31.744014739990234], [36.43, 31.729501724243164], [36.44, 31.72319221496582], [36.45, 31.715620040893555], [36.46, 31.711833953857422], [36.47, 31.706153869628906], [36.480000000000004, 31.69858169555664], [36.49, 31.691009521484375], [36.5, 31.68280792236328], [36.51, 31.675235748291016], [36.52, 31.665138244628906], [36.53, 31.660722732543945], [36.54, 31.65251922607422], [36.550000000000004, 31.645578384399414], [36.56, 31.636112213134766], [36.57, 31.6285400390625], [36.58, 31.618444442749023], [36.59, 31.607086181640625], [36.6, 31.595096588134766], [36.61, 31.58563232421875], [36.62, 31.578691482543945], [36.63, 31.569856643676758], [36.64, 31.562284469604492], [36.65, 31.5540828704834], [36.660000000000004, 31.546510696411133], [36.67, 31.537675857543945], [36.68, 31.523794174194336], [36.69, 31.514328002929688], [36.7, 31.506755828857422], [36.71, 31.498554229736328], [36.72, 31.494768142700195], [36.730000000000004, 31.48782730102539], [36.74, 31.480255126953125], [36.75, 31.473312377929688], [36.76, 31.467002868652344], [36.77, 31.460693359375], [36.78, 31.449966430664062], [36.79, 31.441131591796875], [36.800000000000004, 31.435453414916992], [36.81, 31.427881240844727], [36.82, 31.41778564453125], [36.83, 31.4083194732666], [36.84, 31.400747299194336], [36.85, 31.39317512512207], [36.86, 31.385602951049805], [36.87, 31.374244689941406], [36.88, 31.366043090820312], [36.89, 31.357208251953125], [36.9, 31.35089874267578], [36.910000000000004, 31.340801239013672], [36.92, 31.331336975097656], [36.93, 31.319978713989258], [36.94, 31.31114387512207], [36.95, 31.301048278808594], [36.96, 31.291584014892578], [36.97, 31.28148651123047], [36.980000000000004, 31.272022247314453], [36.99, 31.264450073242188], [37.0, 31.255617141723633], [37.01, 31.244258880615234], [37.02, 31.236055374145508], [37.03, 31.222803115844727], [37.04, 31.214601516723633], [37.050000000000004, 31.205135345458984], [37.06, 31.1994571685791], [37.07, 31.191253662109375], [37.08, 31.174217224121094], [37.09, 31.164751052856445], [37.1, 31.15717887878418], [37.11, 31.14518928527832], [37.12, 31.137619018554688], [37.13, 31.131938934326172], [37.14, 31.123104095458984], [37.15, 31.11679458618164], [37.160000000000004, 31.107330322265625], [37.17, 31.095972061157227], [37.18, 31.09029197692871], [37.19, 31.080827713012695], [37.2, 31.07262420654297], [37.21, 31.05937385559082], [37.22, 31.050539016723633], [37.230000000000004, 31.043598175048828], [37.24, 31.03223991394043], [37.25, 31.01583480834961], [37.26, 31.009523391723633], [37.27, 30.999427795410156], [37.28, 30.99185562133789], [37.29, 30.987438201904297], [37.300000000000004, 30.978605270385742], [37.31, 30.97481918334961], [37.32, 30.967247009277344], [37.33, 30.958412170410156], [37.34, 30.94768524169922], [37.35, 30.93885040283203], [37.36, 30.928123474121094], [37.37, 30.920551300048828], [37.38, 30.911087036132812], [37.39, 30.902883529663086], [37.4, 30.89594268798828], [37.410000000000004, 30.889633178710938], [37.42, 30.87827491760254], [37.43, 30.870702743530273], [37.44, 30.861867904663086], [37.45, 30.85303497314453], [37.46, 30.843568801879883], [37.47, 30.836627960205078], [37.480000000000004, 30.830949783325195], [37.49, 30.818960189819336], [37.5, 30.80886459350586], [37.51, 30.801292419433594], [37.52, 30.793720245361328], [37.53, 30.78488540649414], [37.54, 30.77289581298828], [37.550000000000004, 30.762800216674805], [37.56, 30.75649070739746], [37.57, 30.747655868530273], [37.58, 30.74323844909668], [37.59, 30.735036849975586], [37.6, 30.723678588867188], [37.61, 30.71421241760254], [37.62, 30.707902908325195], [37.63, 30.70033073425293], [37.64, 30.68897247314453], [37.65, 30.682662963867188], [37.660000000000004, 30.67319679260254], [37.67, 30.667518615722656], [37.68, 30.65805435180664], [37.69, 30.64795684814453], [37.7, 30.639123916625977], [37.71, 30.629657745361328], [37.72, 30.622085571289062], [37.730000000000004, 30.614513397216797], [37.74, 30.6031551361084], [37.75, 30.597476959228516], [37.76, 30.58990478515625], [37.77, 30.57854652404785], [37.78, 30.572237014770508], [37.79, 30.567188262939453], [37.800000000000004, 30.5583553314209], [37.81, 30.54888916015625], [37.82, 30.542579650878906], [37.83, 30.539424896240234], [37.84, 30.53374481201172], [37.85, 30.525541305541992], [37.86, 30.514184951782227], [37.87, 30.50850486755371], [37.88, 30.500301361083984], [37.89, 30.49336051940918], [37.9, 30.486419677734375], [37.910000000000004, 30.4763240814209], [37.92, 30.466228485107422], [37.93, 30.458024978637695], [37.94, 30.448558807373047], [37.95, 30.43909454345703], [37.96, 30.430891036987305], [37.97, 30.420795440673828], [37.980000000000004, 30.413223266601562], [37.99, 30.398710250854492], [38.0, 30.384828567504883], [38.01, 30.374101638793945], [38.02, 30.36589813232422], [38.03, 30.358325958251953], [38.04, 30.348230361938477], [38.050000000000004, 30.338764190673828], [38.06, 30.331823348999023], [38.07, 30.321096420288086], [38.08, 30.31289291381836], [38.09, 30.304059982299805], [38.1, 30.29837989807129], [38.11, 30.292070388793945], [38.12, 30.282604217529297], [38.13, 30.278818130493164], [38.14, 30.27061653137207], [38.15, 30.261781692504883], [38.160000000000004, 30.254840850830078], [38.17, 30.248531341552734], [38.18, 30.24411392211914], [38.19, 30.238433837890625], [38.2, 30.233386993408203], [38.21, 30.223289489746094], [38.22, 30.218242645263672], [38.230000000000004, 30.213825225830078], [38.24, 30.206884384155273], [38.25, 30.198680877685547], [38.26, 30.189847946166992], [38.27, 30.182275772094727], [38.28, 30.174072265625], [38.29, 30.167762756347656], [38.300000000000004, 30.158296585083008], [38.31, 30.15009307861328], [38.32, 30.140628814697266], [38.33, 30.129901885986328], [38.34, 30.12043571472168], [38.35, 30.114757537841797], [38.36, 30.107816696166992], [38.37, 30.097089767456055], [38.38, 30.087623596191406], [38.39, 30.082576751708984], [38.4, 30.07752799987793], [38.410000000000004, 30.068063735961914], [38.42, 30.061752319335938], [38.43, 30.05039405822754], [38.44, 30.044715881347656], [38.45, 30.03903579711914], [38.46, 30.030834197998047], [38.47, 30.02199935913086], [38.480000000000004, 30.011903762817383], [38.49, 30.005592346191406], [38.5, 29.99612808227539], [38.51, 29.99297332763672], [38.52, 29.982877731323242], [38.53, 29.977828979492188], [38.54, 29.96710205078125], [38.550000000000004, 29.960792541503906], [38.56, 29.9538516998291], [38.57, 29.945016860961914], [38.58, 29.935550689697266], [38.59, 29.92356300354004], [38.6, 29.910310745239258], [38.61, 29.903369903564453], [38.62, 29.89642906188965], [38.63, 29.888225555419922], [38.64, 29.88381004333496], [38.65, 29.874343872070312], [38.660000000000004, 29.866140365600586], [38.67, 29.852890014648438], [38.68, 29.846580505371094], [38.69, 29.840900421142578], [38.7, 29.835222244262695], [38.71, 29.82828140258789], [38.72, 29.820709228515625], [38.730000000000004, 29.81439781188965], [38.74, 29.806196212768555], [38.75, 29.799253463745117], [38.76, 29.790420532226562], [38.77, 29.78600311279297], [38.78, 29.779693603515625], [38.79, 29.77212142944336], [38.800000000000004, 29.76076316833496], [38.81, 29.753190994262695], [38.82, 29.741201400756836], [38.83, 29.73299789428711], [38.84, 29.727319717407227], [38.85, 29.71722412109375], [38.86, 29.711544036865234], [38.87, 29.703340530395508], [38.88, 29.695770263671875], [38.89, 29.686304092407227], [38.9, 29.6781005859375], [38.910000000000004, 29.669267654418945], [38.92, 29.66358757019043], [38.93, 29.656015396118164], [38.94, 29.65222930908203], [38.95, 29.642765045166016], [38.96, 29.63771629333496], [38.97, 29.628252029418945], [38.980000000000004, 29.62067985534668], [38.99, 29.611845016479492], [39.0, 29.60869026184082], [39.01, 29.599225997924805], [39.02, 29.592914581298828], [39.03, 29.583450317382812], [39.04, 29.574615478515625], [39.050000000000004, 29.56451988220215], [39.06, 29.556947708129883], [39.07, 29.550006866455078], [39.08, 29.543066024780273], [39.09, 29.537385940551758], [39.1, 29.527921676635742], [39.11, 29.516563415527344], [39.12, 29.51151466369629], [39.13, 29.505205154418945], [39.14, 29.50078773498535], [39.15, 29.493215560913086], [39.160000000000004, 29.490692138671875], [39.17, 29.48564338684082], [39.18, 29.4805965423584], [39.19, 29.467344284057617], [39.2, 29.459774017333984], [39.21, 29.45220184326172], [39.22, 29.443998336791992], [39.230000000000004, 29.437686920166016], [39.24, 29.42822265625], [39.25, 29.421281814575195], [39.26, 29.409292221069336], [39.27, 29.407400131225586], [39.28, 29.40108871459961], [39.29, 29.388469696044922], [39.300000000000004, 29.379634857177734], [39.31, 29.367645263671875], [39.32, 29.362598419189453], [39.33, 29.3575496673584], [39.34, 29.351871490478516], [39.35, 29.34429931640625], [39.36, 29.338619232177734], [39.37, 29.327260971069336], [39.38, 29.31527328491211], [39.39, 29.312747955322266], [39.4, 29.30265235900879], [39.410000000000004, 29.296342849731445], [39.42, 29.29192543029785], [39.43, 29.282461166381836], [39.44, 29.27425765991211], [39.45, 29.26289939880371], [39.46, 29.255327224731445], [39.47, 29.24838638305664], [39.480000000000004, 29.240814208984375], [39.49, 29.230087280273438], [39.5, 29.214942932128906], [39.51, 29.208633422851562], [39.52, 29.199798583984375], [39.53, 29.19033432006836], [39.54, 29.182762145996094], [39.550000000000004, 29.172664642333984], [39.56, 29.16635513305664], [39.57, 29.158151626586914], [39.58, 29.14995002746582], [39.59, 29.143007278442383], [39.6, 29.132911682128906], [39.61, 29.12470817565918], [39.62, 29.112089157104492], [39.63, 29.103885650634766], [39.64, 29.09883689880371], [39.65, 29.091896057128906], [39.660000000000004, 29.085586547851562], [39.67, 29.074228286743164], [39.68, 29.062238693237305], [39.69, 29.05592918395996], [39.7, 29.0439395904541], [39.71, 29.033843994140625], [39.72, 29.02374839782715], [39.730000000000004, 29.015544891357422], [39.74, 29.010496139526367], [39.75, 29.001663208007812], [39.76, 28.990304946899414], [39.77, 28.980838775634766], [39.78, 28.977052688598633], [39.79, 28.97137451171875], [39.800000000000004, 28.963802337646484], [39.81, 28.95749282836914], [39.82, 28.948026657104492], [39.83, 28.94234848022461], [39.84, 28.936038970947266], [39.85, 28.928466796875], [39.86, 28.924049377441406], [39.87, 28.9171085357666], [39.88, 28.909536361694336], [39.89, 28.90448760986328], [39.9, 28.898178100585938], [39.910000000000004, 28.891237258911133], [39.92, 28.88808250427246], [39.93, 28.883033752441406], [39.94, 28.87293815612793], [39.95, 28.86094856262207], [39.96, 28.84706687927246], [39.97, 28.838232040405273], [39.980000000000004, 28.83192253112793], [39.99, 28.826873779296875], [40.0, 28.81804084777832], [40.01, 28.809206008911133], [40.02, 28.803525924682617], [40.03, 28.795955657958984], [40.04, 28.789644241333008], [40.050000000000004, 28.780811309814453], [40.06, 28.772607803344727], [40.07, 28.765666961669922], [40.08, 28.759355545043945], [40.09, 28.74989128112793], [40.1, 28.740427017211914], [40.11, 28.734115600585938], [40.12, 28.724651336669922], [40.13, 28.717710494995117], [40.14, 28.70950698852539], [40.15, 28.700672149658203], [40.160000000000004, 28.6937313079834], [40.17, 28.684898376464844], [40.18, 28.674800872802734], [40.19, 28.66722869873047], [40.2, 28.660919189453125], [40.21, 28.655872344970703], [40.22, 28.647668838500977], [40.230000000000004, 28.63946533203125], [40.24, 28.634416580200195], [40.25, 28.62810707092285], [40.26, 28.617380142211914], [40.27, 28.609176635742188], [40.28, 28.602867126464844], [40.29, 28.592771530151367], [40.300000000000004, 28.58204460144043], [40.31, 28.57194709777832], [40.32, 28.561220169067383], [40.33, 28.55617332458496], [40.34, 28.549861907958984], [40.35, 28.54355239868164], [40.36, 28.538503646850586], [40.37, 28.52967071533203], [40.38, 28.520835876464844], [40.39, 28.51704978942871], [40.4, 28.513263702392578], [40.410000000000004, 28.50253677368164], [40.42, 28.496227264404297], [40.43, 28.489917755126953], [40.44, 28.4848690032959], [40.45, 28.479188919067383], [40.46, 28.472248077392578], [40.47, 28.465938568115234], [40.480000000000004, 28.457735061645508], [40.49, 28.450794219970703], [40.5, 28.44196128845215], [40.51, 28.43501853942871], [40.52, 28.425554275512695], [40.53, 28.41861343383789], [40.54, 28.411672592163086], [40.550000000000004, 28.4028377532959], [40.56, 28.395265579223633], [40.57, 28.387062072753906], [40.58, 28.37948989868164], [40.59, 28.37507438659668], [40.6, 28.368762969970703], [40.61, 28.36371612548828], [40.62, 28.352989196777344], [40.63, 28.346677780151367], [40.64, 28.340999603271484], [40.65, 28.33531951904297], [40.660000000000004, 28.329641342163086], [40.67, 28.32270050048828], [40.68, 28.312604904174805], [40.69, 28.303770065307617], [40.7, 28.29556655883789], [40.71, 28.289257049560547], [40.72, 28.28105354309082], [40.730000000000004, 28.270957946777344], [40.74, 28.2646484375], [40.75, 28.260231018066406], [40.76, 28.25518226623535], [40.77, 28.246349334716797], [40.78, 28.24066925048828], [40.79, 28.2349910736084], [40.800000000000004, 28.229942321777344], [40.81, 28.219846725463867], [40.82, 28.21416664123535], [40.83, 28.20848846435547], [40.84, 28.19965362548828], [40.85, 28.19460678100586], [40.86, 28.187034606933594], [40.87, 28.18009376525879], [40.88, 28.16810417175293], [40.89, 28.159269332885742], [40.9, 28.152328491210938], [40.910000000000004, 28.142864227294922], [40.92, 28.139707565307617], [40.93, 28.12961196899414], [40.94, 28.116992950439453], [40.95, 28.106895446777344], [40.96, 28.096168518066406], [40.97, 28.08859634399414], [40.980000000000004, 28.081655502319336], [40.99, 28.069665908813477], [41.0, 28.063356399536133], [41.01, 28.05830955505371], [41.02, 28.04568862915039], [41.03, 28.034961700439453], [41.04, 28.03180694580078], [41.050000000000004, 28.024866104125977], [41.06, 28.01918601989746], [41.07, 28.005935668945312], [41.08, 27.998363494873047], [41.09, 27.99015998840332], [41.1, 27.984481811523438], [41.11, 27.976909637451172], [41.12, 27.972492218017578], [41.13, 27.966182708740234], [41.14, 27.955453872680664], [41.15, 27.9478816986084], [41.160000000000004, 27.935894012451172], [41.17, 27.930845260620117], [41.18, 27.922012329101562], [41.19, 27.916963577270508], [41.2, 27.913808822631836], [41.21, 27.90560531616211], [41.22, 27.900556564331055], [41.230000000000004, 27.888568878173828], [41.24, 27.88225746154785], [41.25, 27.87721061706543], [41.26, 27.872161865234375], [41.27, 27.86522102355957], [41.28, 27.858280181884766], [41.29, 27.85133934020996], [41.300000000000004, 27.845659255981445], [41.31, 27.834300994873047], [41.32, 27.825468063354492], [41.33, 27.818527221679688], [41.34, 27.810955047607422], [41.35, 27.7983341217041], [41.36, 27.789499282836914], [41.37, 27.78192901611328], [41.38, 27.774356842041016], [41.39, 27.76615333557129], [41.4, 27.7573184967041], [41.410000000000004, 27.752901077270508], [41.42, 27.745328903198242], [41.43, 27.738388061523438], [41.44, 27.730186462402344], [41.45, 27.720088958740234], [41.46, 27.71314811706543], [41.47, 27.704944610595703], [41.480000000000004, 27.694217681884766], [41.49, 27.687908172607422], [41.5, 27.680967330932617], [41.51, 27.674026489257812], [41.52, 27.667715072631836], [41.53, 27.659513473510742], [41.54, 27.651941299438477], [41.550000000000004, 27.645000457763672], [41.56, 27.637428283691406], [41.57, 27.6304874420166], [41.58, 27.62670135498047], [41.59, 27.621021270751953], [41.6, 27.613449096679688], [41.61, 27.606508255004883], [41.62, 27.60272216796875], [41.63, 27.598304748535156], [41.64, 27.592626571655273], [41.65, 27.58631706237793], [41.660000000000004, 27.581899642944336], [41.67, 27.57432746887207], [41.68, 27.568647384643555], [41.69, 27.564231872558594], [41.7, 27.557289123535156], [41.71, 27.549087524414062], [41.72, 27.542146682739258], [41.730000000000004, 27.53204917907715], [41.74, 27.525108337402344], [41.75, 27.51816749572754], [41.76, 27.510595321655273], [41.77, 27.50491714477539], [41.78, 27.503023147583008], [41.79, 27.495450973510742], [41.800000000000004, 27.48977279663086], [41.81, 27.483461380004883], [41.82, 27.477783203125], [41.83, 27.470211029052734], [41.84, 27.46263885498047], [41.85, 27.45128059387207], [41.86, 27.43929100036621], [41.87, 27.43424415588379], [41.88, 27.4254093170166], [41.89, 27.419099807739258], [41.9, 27.414051055908203], [41.910000000000004, 27.406478881835938], [41.92, 27.392597198486328], [41.93, 27.386919021606445], [41.94, 27.38250160217285], [41.95, 27.375560760498047], [41.96, 27.368619918823242], [41.97, 27.361677169799805], [41.980000000000004, 27.357261657714844], [41.99, 27.346534729003906], [42.0, 27.34085464477539], [42.01, 27.33896255493164], [42.02, 27.334545135498047], [42.03, 27.327604293823242], [42.04, 27.32318687438965], [42.050000000000004, 27.318138122558594], [42.06, 27.31245994567871], [42.07, 27.307411193847656], [42.08, 27.30047035217285], [42.09, 27.29731559753418], [42.1, 27.291006088256836], [42.11, 27.287220001220703], [42.12, 27.277753829956055], [42.13, 27.267658233642578], [42.14, 27.260717391967773], [42.15, 27.252513885498047], [42.160000000000004, 27.248727798461914], [42.17, 27.24367904663086], [42.18, 27.234846115112305], [42.19, 27.22727394104004], [42.2, 27.21843910217285], [42.21, 27.210237503051758], [42.22, 27.20140266418457], [42.230000000000004, 27.196353912353516], [42.24, 27.190044403076172], [42.25, 27.184995651245117], [42.26, 27.17237663269043], [42.27, 27.167327880859375], [42.28, 27.164173126220703], [42.29, 27.156600952148438], [42.300000000000004, 27.147136688232422], [42.31, 27.139564514160156], [42.32, 27.13199234008789], [42.33, 27.127574920654297], [42.34, 27.12189483642578], [42.35, 27.113693237304688], [42.36, 27.108644485473633], [42.37, 27.10296630859375], [42.38, 27.094762802124023], [42.39, 27.086559295654297], [42.4, 27.07772445678711], [42.410000000000004, 27.068260192871094], [42.42, 27.06258201599121], [42.43, 27.055009841918945], [42.44, 27.04743766784668], [42.45, 27.042388916015625], [42.46, 27.03544807434082], [42.47, 27.025352478027344], [42.480000000000004, 27.015886306762695], [42.49, 27.0114688873291], [42.5, 27.00642204284668], [42.51, 26.997587203979492], [42.52, 26.990015029907227], [42.53, 26.978656768798828], [42.54, 26.973609924316406], [42.550000000000004, 26.9666690826416], [42.56, 26.962251663208008], [42.57, 26.956571578979492], [42.58, 26.95089340209961], [42.59, 26.945844650268555], [42.6, 26.940166473388672], [42.61, 26.935749053955078], [42.62, 26.92754554748535], [42.63, 26.920604705810547], [42.64, 26.915555953979492], [42.65, 26.90987777709961], [42.660000000000004, 26.903568267822266], [42.67, 26.894102096557617], [42.68, 26.888423919677734], [42.69, 26.88211441040039], [42.7, 26.874542236328125], [42.71, 26.865707397460938], [42.72, 26.856243133544922], [42.730000000000004, 26.851194381713867], [42.74, 26.844253540039062], [42.75, 26.84172821044922], [42.76, 26.837312698364258], [42.77, 26.82658576965332], [42.78, 26.81396484375], [42.79, 26.808916091918945], [42.800000000000004, 26.806392669677734], [42.81, 26.80134391784668], [42.82, 26.795665740966797], [42.83, 26.791248321533203], [42.84, 26.78746223449707], [42.85, 26.78241539001465], [42.86, 26.77547264099121], [42.87, 26.77105712890625], [42.88, 26.75906753540039], [42.89, 26.752126693725586], [42.9, 26.74392318725586], [42.910000000000004, 26.737613677978516], [42.92, 26.733196258544922], [42.93, 26.726255416870117], [42.94, 26.71805191040039], [42.95, 26.711111068725586], [42.96, 26.707324981689453], [42.97, 26.70101547241211], [42.980000000000004, 26.69154930114746], [42.99, 26.685871124267578], [43.0, 26.678930282592773], [43.01, 26.671987533569336], [43.02, 26.66315460205078], [43.03, 26.655582427978516], [43.04, 26.64864158630371], [43.050000000000004, 26.644224166870117], [43.06, 26.637283325195312], [43.07, 26.628448486328125], [43.08, 26.62213897705078], [43.09, 26.615198135375977], [43.1, 26.610149383544922], [43.11, 26.60447120666504], [43.12, 26.598791122436523], [43.13, 26.5937442779541], [43.14, 26.587432861328125], [43.15, 26.58049201965332], [43.160000000000004, 26.573551177978516], [43.17, 26.568504333496094], [43.18, 26.560300827026367], [43.19, 26.55462074279785], [43.2, 26.548311233520508], [43.21, 26.541370391845703], [43.22, 26.53821563720703], [43.230000000000004, 26.527488708496094], [43.24, 26.519916534423828], [43.25, 26.514236450195312], [43.26, 26.50918960571289], [43.27, 26.500986099243164], [43.28, 26.49530601501465], [43.29, 26.489627838134766], [43.300000000000004, 26.48016357421875], [43.31, 26.473852157592773], [43.32, 26.46501922607422], [43.33, 26.461233139038086], [43.34, 26.45429229736328], [43.35, 26.449243545532227], [43.36, 26.445457458496094], [43.37, 26.43851661682129], [43.38, 26.432836532592773], [43.39, 26.422740936279297], [43.4, 26.416431427001953], [43.410000000000004, 26.410751342773438], [43.42, 26.403179168701172], [43.43, 26.396238327026367], [43.44, 26.3886661529541], [43.45, 26.38425064086914], [43.46, 26.375415802001953], [43.47, 26.3703670501709], [43.480000000000004, 26.365320205688477], [43.49, 26.360902786254883], [43.5, 26.353961944580078], [43.51, 26.349544525146484], [43.52, 26.34323501586914], [43.53, 26.335662841796875], [43.54, 26.326828002929688], [43.550000000000004, 26.321149826049805], [43.56, 26.311683654785156], [43.57, 26.306636810302734], [43.58, 26.3028507232666], [43.59, 26.295278549194336], [43.6, 26.290861129760742], [43.61, 26.28833770751953], [43.62, 26.279502868652344], [43.63, 26.273193359375], [43.64, 26.266252517700195], [43.65, 26.26120376586914], [43.660000000000004, 26.254894256591797], [43.67, 26.24669075012207], [43.68, 26.242273330688477], [43.69, 26.238487243652344], [43.7, 26.23154640197754], [43.71, 26.224605560302734], [43.72, 26.21703338623047], [43.730000000000004, 26.210092544555664], [43.74, 26.20315170288086], [43.75, 26.197471618652344], [43.76, 26.188007354736328], [43.77, 26.184852600097656], [43.78, 26.180435180664062], [43.79, 26.17664909362793], [43.800000000000004, 26.170339584350586], [43.81, 26.16213607788086], [43.82, 26.15203857421875], [43.83, 26.145097732543945], [43.84, 26.13752555847168], [43.85, 26.131847381591797], [43.86, 26.125537872314453], [43.87, 26.119857788085938], [43.88, 26.115440368652344], [43.89, 26.11165428161621], [43.9, 26.102190017700195], [43.910000000000004, 26.09588050842285], [43.92, 26.086414337158203], [43.93, 26.083890914916992], [43.94, 26.078842163085938], [43.95, 26.069377899169922], [43.96, 26.059911727905273], [43.97, 26.050447463989258], [43.980000000000004, 26.040983200073242], [43.99, 26.0384578704834], [44.0, 26.032779693603516], [44.01, 26.02520751953125], [44.02, 26.020158767700195], [44.03, 26.01195526123047], [44.04, 26.005014419555664], [44.050000000000004, 25.999967575073242], [44.06, 25.99555015563965], [44.07, 25.990501403808594], [44.08, 25.985454559326172], [44.09, 25.979774475097656], [44.1, 25.9709415435791], [44.11, 25.963998794555664], [44.12, 25.95579719543457], [44.13, 25.952011108398438], [44.14, 25.946331024169922], [44.15, 25.938758850097656], [44.160000000000004, 25.9299259185791], [44.17, 25.922353744506836], [44.18, 25.91478157043457], [44.19, 25.908472061157227], [44.2, 25.899005889892578], [44.21, 25.893957138061523], [44.22, 25.88764762878418], [44.230000000000004, 25.88575553894043], [44.24, 25.878814697265625], [44.25, 25.871871948242188], [44.26, 25.865562438964844], [44.27, 25.860515594482422], [44.28, 25.852312088012695], [44.29, 25.84663200378418], [44.300000000000004, 25.84221649169922], [44.31, 25.838430404663086], [44.32, 25.83275032043457], [44.33, 25.825178146362305], [44.34, 25.820131301879883], [44.35, 25.815082550048828], [44.36, 25.807510375976562], [44.37, 25.799306869506836], [44.38, 25.794260025024414], [44.39, 25.786056518554688], [44.4, 25.781007766723633], [44.410000000000004, 25.774066925048828], [44.42, 25.766494750976562], [44.43, 25.761445999145508], [44.44, 25.757030487060547], [44.45, 25.75135040283203], [44.46, 25.745040893554688], [44.47, 25.738100051879883], [44.480000000000004, 25.731159210205078], [44.49, 25.7248477935791], [44.5, 25.717275619506836], [44.51, 25.713489532470703], [44.52, 25.7065486907959], [44.53, 25.702133178710938], [44.54, 25.69392967224121], [44.550000000000004, 25.686357498168945], [44.56, 25.67941665649414], [44.57, 25.671213150024414], [44.58, 25.66679573059082], [44.59, 25.659854888916016], [44.6, 25.65291404724121], [44.61, 25.647233963012695], [44.62, 25.64029312133789], [44.63, 25.634614944458008], [44.64, 25.628305435180664], [44.65, 25.62451934814453], [44.660000000000004, 25.6207332611084], [44.67, 25.612529754638672], [44.68, 25.603694915771484], [44.69, 25.59612274169922], [44.7, 25.590444564819336], [44.71, 25.58539581298828], [44.72, 25.58034896850586], [44.730000000000004, 25.571514129638672], [44.74, 25.562679290771484], [44.75, 25.557632446289062], [44.76, 25.550691604614258], [44.77, 25.546905517578125], [44.78, 25.54185676574707], [44.79, 25.534284591674805], [44.800000000000004, 25.526081085205078], [44.81, 25.518508911132812], [44.82, 25.51219940185547], [44.83, 25.505258560180664], [44.84, 25.4976863861084], [44.85, 25.493900299072266], [44.86, 25.487590789794922], [44.87, 25.483173370361328], [44.88, 25.476232528686523], [44.89, 25.470552444458008], [44.9, 25.462980270385742], [44.910000000000004, 25.45793342590332], [44.92, 25.453516006469727], [44.93, 25.448467254638672], [44.94, 25.444049835205078], [44.95, 25.438371658325195], [44.96, 25.435216903686523], [44.97, 25.43143081665039], [44.980000000000004, 25.42827606201172], [44.99, 25.421335220336914], [45.0, 25.418180465698242], [45.01, 25.41376304626465], [45.02, 25.409345626831055], [45.03, 25.40366554260254], [45.04, 25.399879455566406], [45.050000000000004, 25.394201278686523], [45.06, 25.39104652404785], [45.07, 25.382843017578125], [45.08, 25.382211685180664], [45.09, 25.37527084350586], [45.1, 25.368330001831055], [45.11, 25.36202049255371], [45.12, 25.350662231445312], [45.13, 25.345613479614258], [45.14, 25.340566635131836], [45.15, 25.33488655090332], [45.160000000000004, 25.327314376831055], [45.17, 25.32289695739746], [45.18, 25.316587448120117], [45.19, 25.311538696289062], [45.2, 25.299551010131836], [45.21, 25.29323959350586], [45.22, 25.288192749023438], [45.230000000000004, 25.278095245361328], [45.24, 25.273048400878906], [45.25, 25.26484489440918], [45.26, 25.258535385131836], [45.27, 25.25096321105957], [45.28, 25.246545791625977], [45.29, 25.240867614746094], [45.300000000000004, 25.23708152770996], [45.31, 25.231401443481445], [45.32, 25.22193717956543], [45.33, 25.214365005493164], [45.34, 25.20742416381836], [45.35, 25.202375411987305], [45.36, 25.193540573120117], [45.37, 25.188493728637695], [45.38, 25.185338973999023], [45.39, 25.17839813232422], [45.4, 25.175241470336914], [45.410000000000004, 25.16956329345703], [45.42, 25.161991119384766], [45.43, 25.156312942504883], [45.44, 25.149370193481445], [45.45, 25.144323348999023], [45.46, 25.138011932373047], [45.47, 25.134857177734375], [45.480000000000004, 25.12791633605957], [45.49, 25.120975494384766], [45.5, 25.11403465270996], [45.51, 25.103939056396484], [45.52, 25.09952163696289], [45.53, 25.091318130493164], [45.54, 25.086271286010742], [45.550000000000004, 25.079328536987305], [45.56, 25.075542449951172], [45.57, 25.067340850830078], [45.58, 25.05850601196289], [45.59, 25.052196502685547], [45.6, 25.04462432861328], [45.61, 25.039575576782227], [45.62, 25.030742645263672], [45.63, 25.021907806396484], [45.64, 25.01496696472168], [45.65, 25.01244354248047], [45.660000000000004, 25.00550079345703], [45.67, 24.998559951782227], [45.68, 24.992250442504883], [45.69, 24.98783302307129], [45.7, 24.982786178588867], [45.71, 24.977737426757812], [45.72, 24.97142791748047], [45.730000000000004, 24.963224411010742], [45.74, 24.956283569335938], [45.75, 24.94997215270996], [45.76, 24.944293975830078], [45.77, 24.937353134155273], [45.78, 24.929149627685547], [45.79, 24.92094612121582], [45.800000000000004, 24.914005279541016], [45.81, 24.908958435058594], [45.82, 24.901386260986328], [45.83, 24.896337509155273], [45.84, 24.89002799987793], [45.85, 24.882455825805664], [45.86, 24.88056182861328], [45.87, 24.873620986938477], [45.88, 24.869203567504883], [45.89, 24.863525390625], [45.9, 24.857215881347656], [45.910000000000004, 24.852798461914062], [45.92, 24.847749710083008], [45.93, 24.838916778564453], [45.94, 24.833236694335938], [45.95, 24.825664520263672], [45.96, 24.821247100830078], [45.97, 24.814937591552734], [45.980000000000004, 24.80862808227539], [45.99, 24.802318572998047], [46.0, 24.797269821166992], [46.01, 24.788434982299805], [46.02, 24.783388137817383], [46.03, 24.775815963745117], [46.04, 24.770767211914062], [46.050000000000004, 24.765718460083008], [46.06, 24.759408950805664], [46.07, 24.75373077392578], [46.08, 24.748682022094727], [46.09, 24.744264602661133], [46.1, 24.737323760986328], [46.11, 24.732276916503906], [46.12, 24.72659683227539], [46.13, 24.720918655395508], [46.14, 24.713346481323242], [46.15, 24.705774307250977], [46.160000000000004, 24.69693946838379], [46.17, 24.690629959106445], [46.18, 24.686843872070312], [46.19, 24.68053436279297], [46.2, 24.676116943359375], [46.21, 24.67106819152832], [46.22, 24.666019439697266], [46.230000000000004, 24.659709930419922], [46.24, 24.6546630859375], [46.25, 24.650876998901367], [46.26, 24.646459579467773], [46.27, 24.63951873779297], [46.28, 24.636993408203125], [46.29, 24.632577896118164], [46.300000000000004, 24.625635147094727], [46.31, 24.61490821838379], [46.32, 24.610492706298828], [46.33, 24.602920532226562], [46.34, 24.60039520263672], [46.35, 24.592191696166992], [46.36, 24.58588218688965], [46.37, 24.582096099853516], [46.38, 24.57389259338379], [46.39, 24.568845748901367], [46.4, 24.563796997070312], [46.410000000000004, 24.55875015258789], [46.42, 24.554332733154297], [46.43, 24.54865264892578], [46.44, 24.54486656188965], [46.45, 24.538557052612305], [46.46, 24.53098487854004], [46.47, 24.525306701660156], [46.480000000000004, 24.5202579498291], [46.49, 24.515209197998047], [46.5, 24.510793685913086], [46.51, 24.50322151184082], [46.52, 24.495018005371094], [46.53, 24.489337921142578], [46.54, 24.481765747070312], [46.550000000000004, 24.4792423248291], [46.56, 24.471670150756836], [46.57, 24.46409797668457], [46.58, 24.455265045166016], [46.59, 24.4495849609375], [46.6, 24.445167541503906], [46.61, 24.440120697021484], [46.62, 24.43254852294922], [46.63, 24.424976348876953], [46.64, 24.416772842407227], [46.65, 24.412986755371094], [46.660000000000004, 24.4085693359375], [46.67, 24.403522491455078], [46.68, 24.39405632019043], [46.69, 24.387746810913086], [46.7, 24.38269805908203], [46.71, 24.37828254699707], [46.72, 24.371971130371094], [46.730000000000004, 24.366924285888672], [46.74, 24.356826782226562], [46.75, 24.347362518310547], [46.76, 24.342313766479492], [46.77, 24.33663558959961], [46.78, 24.334741592407227], [46.79, 24.328432083129883], [46.800000000000004, 24.32527732849121], [46.81, 24.317073822021484], [46.82, 24.313919067382812], [46.83, 24.30950164794922], [46.84, 24.300668716430664], [46.85, 24.2930965423584], [46.86, 24.285524368286133], [46.87, 24.28299903869629], [46.88, 24.280475616455078], [46.89, 24.274797439575195], [46.9, 24.263439178466797], [46.910000000000004, 24.25775909423828], [46.92, 24.250818252563477], [46.93, 24.244508743286133], [46.94, 24.239459991455078], [46.95, 24.233150482177734], [46.96, 24.22620964050293], [46.97, 24.218006134033203], [46.980000000000004, 24.215482711791992], [46.99, 24.21169662475586], [47.0, 24.205385208129883], [47.01, 24.19907569885254], [47.02, 24.19718360900879], [47.03, 24.192766189575195], [47.04, 24.18582534790039], [47.050000000000004, 24.179513931274414], [47.06, 24.176990509033203], [47.07, 24.168155670166016], [47.08, 24.160585403442383], [47.09, 24.154273986816406], [47.1, 24.149227142333984], [47.11, 24.14480972290039], [47.12, 24.139760971069336], [47.13, 24.134714126586914], [47.14, 24.1290340423584], [47.15, 24.124616622924805], [47.160000000000004, 24.118938446044922], [47.17, 24.110103607177734], [47.18, 24.10442543029785], [47.19, 24.096853256225586], [47.2, 24.090543746948242], [47.21, 24.084232330322266], [47.22, 24.077922821044922], [47.230000000000004, 24.067827224731445], [47.24, 24.06025505065918], [47.25, 24.057100296020508], [47.26, 24.049528121948242], [47.27, 24.040693283081055], [47.28, 24.03564453125], [47.29, 24.028703689575195], [47.300000000000004, 24.02113151550293], [47.31, 24.01671600341797], [47.32, 24.012298583984375], [47.33, 24.00472640991211], [47.34, 23.998416900634766], [47.35, 23.99273681640625], [47.36, 23.985164642333984], [47.37, 23.98074722290039], [47.38, 23.972545623779297], [47.39, 23.969388961791992], [47.4, 23.96497344970703], [47.410000000000004, 23.960556030273438], [47.42, 23.952983856201172], [47.43, 23.948566436767578], [47.44, 23.943517684936523], [47.45, 23.939102172851562], [47.46, 23.933422088623047], [47.47, 23.926481246948242], [47.480000000000004, 23.92080307006836], [47.49, 23.915122985839844], [47.5, 23.91007423400879], [47.51, 23.903133392333984], [47.52, 23.89682388305664], [47.53, 23.891145706176758], [47.54, 23.887359619140625], [47.550000000000004, 23.88231086730957], [47.56, 23.877893447875977], [47.57, 23.873476028442383], [47.58, 23.86842918395996], [47.59, 23.862749099731445], [47.6, 23.857702255249023], [47.61, 23.851390838623047], [47.62, 23.842557907104492], [47.63, 23.835617065429688], [47.64, 23.828676223754883], [47.65, 23.821733474731445], [47.660000000000004, 23.817947387695312], [47.67, 23.816055297851562], [47.68, 23.808483123779297], [47.69, 23.805328369140625], [47.7, 23.80027961730957], [47.71, 23.796493530273438], [47.72, 23.788921356201172], [47.730000000000004, 23.78324317932129], [47.74, 23.776302337646484], [47.75, 23.77125358581543], [47.76, 23.763681411743164], [47.77, 23.761157989501953], [47.78, 23.75674057006836], [47.79, 23.749799728393555], [47.800000000000004, 23.747276306152344], [47.81, 23.741596221923828], [47.82, 23.735918045043945], [47.83, 23.72771453857422], [47.84, 23.723297119140625], [47.85, 23.719511032104492], [47.86, 23.71383285522461], [47.870000000000005, 23.705629348754883], [47.88, 23.693639755249023], [47.89, 23.6885929107666], [47.9, 23.682912826538086], [47.910000000000004, 23.679126739501953], [47.92, 23.6740779876709], [47.93, 23.668399810791016], [47.94, 23.66019630432129], [47.95, 23.657672882080078], [47.96, 23.650732040405273], [47.97, 23.641265869140625], [47.980000000000004, 23.636219024658203], [47.99, 23.629907608032227], [48.0, 23.623598098754883], [48.01, 23.61855125427246], [48.02, 23.612871170043945], [48.03, 23.60277557373047], [48.04, 23.597726821899414], [48.050000000000004, 23.59394073486328], [48.06, 23.58889389038086], [48.07, 23.583213806152344], [48.08, 23.57753562927246], [48.09, 23.573118209838867], [48.1, 23.56428337097168], [48.11, 23.559865951538086], [48.120000000000005, 23.55229377746582], [48.13, 23.545984268188477], [48.14, 23.539674758911133], [48.15, 23.533994674682617], [48.160000000000004, 23.530839920043945], [48.17, 23.527685165405273], [48.18, 23.520112991333008], [48.19, 23.513803482055664], [48.2, 23.50812339782715], [48.21, 23.493610382080078], [48.22, 23.490455627441406], [48.230000000000004, 23.485408782958984], [48.24, 23.47972869873047], [48.25, 23.473419189453125], [48.26, 23.46837043762207], [48.27, 23.463953018188477], [48.28, 23.457012176513672], [48.29, 23.449440002441406], [48.300000000000004, 23.443130493164062], [48.31, 23.43934440612793], [48.32, 23.433666229248047], [48.33, 23.431772232055664], [48.34, 23.42546272277832], [48.35, 23.419782638549805], [48.36, 23.415996551513672], [48.370000000000005, 23.412841796875], [48.38, 23.407794952392578], [48.39, 23.405900955200195], [48.4, 23.400222778320312], [48.410000000000004, 23.393281936645508], [48.42, 23.38697052001953], [48.43, 23.380661010742188], [48.44, 23.374351501464844], [48.45, 23.366147994995117], [48.46, 23.361099243164062], [48.47, 23.3566837310791], [48.480000000000004, 23.348480224609375], [48.49, 23.34090805053711], [48.5, 23.333335876464844], [48.51, 23.325132369995117], [48.52, 23.318191528320312], [48.53, 23.31440544128418], [48.54, 23.303678512573242], [48.550000000000004, 23.297998428344727], [48.56, 23.291057586669922], [48.57, 23.2860107421875], [48.58, 23.282224655151367], [48.59, 23.27591323852539], [48.6, 23.27275848388672], [48.61, 23.268972396850586], [48.620000000000005, 23.263925552368164], [48.63, 23.25698471069336], [48.64, 23.253198623657227], [48.65, 23.248781204223633], [48.660000000000004, 23.243732452392578], [48.67, 23.239315032958984], [48.68, 23.234268188476562], [48.69, 23.23111343383789], [48.7, 23.226696014404297], [48.71, 23.222278594970703], [48.72, 23.21722984313965], [48.730000000000004, 23.212182998657227], [48.74, 23.207765579223633], [48.75, 23.20145606994629], [48.76, 23.195775985717773], [48.77, 23.187572479248047], [48.78, 23.183786392211914], [48.79, 23.17495346069336], [48.800000000000004, 23.167381286621094], [48.81, 23.16107177734375], [48.82, 23.156023025512695], [48.83, 23.14845085144043], [48.84, 23.141510009765625], [48.85, 23.13646125793457], [48.86, 23.132675170898438], [48.870000000000005, 23.12257957458496], [48.88, 23.115638732910156], [48.89, 23.1105899810791], [48.9, 23.10743522644043], [48.910000000000004, 23.10491180419922], [48.92, 23.098602294921875], [48.93, 23.094816207885742], [48.94, 23.086612701416016], [48.95, 23.07904052734375], [48.96, 23.072099685668945], [48.97, 23.068313598632812], [48.980000000000004, 23.058847427368164], [48.99, 23.05253791809082], [49.0, 23.048751831054688], [49.01, 23.041179656982422], [49.02, 23.033607482910156], [49.03, 23.029821395874023], [49.04, 23.02288055419922], [49.050000000000004, 23.019725799560547], [49.06, 23.015939712524414], [49.07, 23.0102596282959], [49.08, 23.002689361572266], [49.09, 22.99700927734375], [49.1, 22.988805770874023], [49.11, 22.98501968383789], [49.120000000000005, 22.98060417175293], [49.13, 22.976186752319336], [49.14, 22.96924591064453], [49.15, 22.963565826416016], [49.160000000000004, 22.960411071777344], [49.17, 22.95536231994629], [49.18, 22.950315475463867], [49.19, 22.945898056030273], [49.2, 22.938325881958008], [49.21, 22.933277130126953], [49.22, 22.93012237548828], [49.230000000000004, 22.9244441986084], [49.24, 22.918764114379883], [49.25, 22.91371726989746], [49.26, 22.906145095825195], [49.27, 22.90109634399414], [49.28, 22.89920425415039], [49.29, 22.896047592163086], [49.300000000000004, 22.890369415283203], [49.31, 22.88405990600586], [49.32, 22.879011154174805], [49.33, 22.870176315307617], [49.34, 22.864498138427734], [49.35, 22.861974716186523], [49.36, 22.85818862915039], [49.370000000000005, 22.85503387451172], [49.38, 22.849353790283203], [49.39, 22.839258193969727], [49.4, 22.83357810974121], [49.410000000000004, 22.826005935668945], [49.42, 22.822219848632812], [49.43, 22.81717300415039], [49.44, 22.812124252319336], [49.45, 22.80518341064453], [49.46, 22.80265998840332], [49.47, 22.798242568969727], [49.480000000000004, 22.793193817138672], [49.49, 22.786884307861328], [49.5, 22.781206130981445], [49.51, 22.77363395690918], [49.52, 22.770479202270508], [49.53, 22.766693115234375], [49.54, 22.75848960876465], [49.550000000000004, 22.752809524536133], [49.56, 22.74460792541504], [49.57, 22.737035751342773], [49.58, 22.73451042175293], [49.59, 22.728832244873047], [49.6, 22.725046157836914], [49.61, 22.71999740600586], [49.620000000000005, 22.713687896728516], [49.63, 22.709270477294922], [49.64, 22.70359230041504], [49.65, 22.699174880981445], [49.660000000000004, 22.6928653717041], [49.67, 22.687185287475586], [49.68, 22.682767868041992], [49.69, 22.67708969116211], [49.7, 22.670780181884766], [49.71, 22.66446876525879], [49.72, 22.660682678222656], [49.730000000000004, 22.65374183654785], [49.74, 22.646800994873047], [49.75, 22.640491485595703], [49.76, 22.634811401367188], [49.77, 22.634180068969727], [49.78, 22.630393981933594], [49.79, 22.62345314025879], [49.800000000000004, 22.619037628173828], [49.81, 22.611465454101562], [49.82, 22.604524612426758], [49.83, 22.600738525390625], [49.84, 22.591272354125977], [49.85, 22.585594177246094], [49.86, 22.58054542541504], [49.870000000000005, 22.574235916137695], [49.88, 22.57171058654785], [49.89, 22.56792449951172], [49.9, 22.56603240966797], [49.910000000000004, 22.562246322631836], [49.92, 22.557828903198242], [49.93, 22.55341148376465], [49.94, 22.545839309692383], [49.95, 22.541423797607422], [49.96, 22.531957626342773], [49.97, 22.52817153930664], [49.980000000000004, 22.52564811706543], [49.99, 22.519338607788086], [50.0, 22.51428985595703], [50.01, 22.509872436523438], [50.02, 22.502931594848633], [50.03, 22.49977684020996], [50.04, 22.494096755981445], [50.050000000000004, 22.48526382446289], [50.06, 22.481477737426758], [50.07, 22.477060317993164], [50.08, 22.466964721679688], [50.09, 22.461284637451172], [50.1, 22.453712463378906], [50.11, 22.448665618896484], [50.120000000000005, 22.442354202270508], [50.13, 22.436044692993164], [50.14, 22.43162727355957], [50.15, 22.422794342041016], [50.160000000000004, 22.4171142578125], [50.17, 22.411436080932617], [50.18, 22.4057559967041], [50.19, 22.396923065185547], [50.2, 22.393768310546875], [50.21, 22.38682746887207], [50.22, 22.384302139282227], [50.230000000000004, 22.378623962402344], [50.24, 22.372943878173828], [50.25, 22.369157791137695], [50.26, 22.364110946655273], [50.27, 22.35906219482422], [50.28, 22.34770393371582], [50.29, 22.3426570892334], [50.300000000000004, 22.338239669799805], [50.31, 22.33255958557129], [50.32, 22.327512741088867], [50.33, 22.323726654052734], [50.34, 22.31930923461914], [50.35, 22.310474395751953], [50.36, 22.30605697631836], [50.370000000000005, 22.294069290161133], [50.38, 22.286497116088867], [50.39, 22.279556274414062], [50.4, 22.274507522583008], [50.410000000000004, 22.26630401611328], [50.42, 22.259994506835938], [50.43, 22.252422332763672], [50.44, 22.248004913330078], [50.45, 22.241064071655273], [50.46, 22.23601531982422], [50.47, 22.232229232788086], [50.480000000000004, 22.226551055908203], [50.49, 22.22213363647461], [50.5, 22.215824127197266], [50.51, 22.211406707763672], [50.52, 22.20572853088379], [50.53, 22.198787689208984], [50.54, 22.191844940185547], [50.550000000000004, 22.186166763305664], [50.56, 22.177963256835938], [50.57, 22.173545837402344], [50.58, 22.167236328125], [50.59, 22.160926818847656], [50.6, 22.15398597717285], [50.61, 22.147674560546875], [50.620000000000005, 22.14010238647461], [50.63, 22.133792877197266], [50.64, 22.129375457763672], [50.65, 22.12558937072754], [50.660000000000004, 22.122434616088867], [50.67, 22.1148624420166], [50.68, 22.107290267944336], [50.69, 22.102874755859375], [50.7, 22.09719467163086], [50.71, 22.091516494750977], [50.72, 22.088359832763672], [50.730000000000004, 22.08078956604004], [50.74, 22.075109481811523], [50.75, 22.06943130493164], [50.76, 22.063751220703125], [50.77, 22.058073043823242], [50.78, 22.053024291992188], [50.79, 22.050500869750977], [50.800000000000004, 22.043560028076172], [50.81, 22.038511276245117], [50.82, 22.035356521606445], [50.83, 22.02715301513672], [50.84, 22.01579475402832], [50.85, 22.008853912353516], [50.86, 22.003175735473633], [50.870000000000005, 22.00128173828125], [50.88, 21.99875831604004], [50.89, 21.993709564208984], [50.9, 21.9880313873291], [50.910000000000004, 21.985506057739258], [50.92, 21.979827880859375], [50.93, 21.976673126220703], [50.94, 21.9697322845459], [50.95, 21.964683532714844], [50.96, 21.95963478088379], [50.97, 21.952062606811523], [50.980000000000004, 21.94449234008789], [50.99, 21.941335678100586], [51.0, 21.933134078979492], [51.01, 21.925561904907227], [51.02, 21.91988182067871], [51.03, 21.912940979003906], [51.04, 21.90789222717285], [51.050000000000004, 21.90473747253418], [51.06, 21.899059295654297], [51.07, 21.89337921142578], [51.08, 21.88896369934082], [51.09, 21.885177612304688], [51.1, 21.880760192871094], [51.11, 21.8763427734375], [51.120000000000005, 21.871294021606445], [51.13, 21.866247177124023], [51.14, 21.85930633544922], [51.15, 21.854257583618164], [51.160000000000004, 21.846054077148438], [51.17, 21.839744567871094], [51.18, 21.83785057067871], [51.19, 21.831541061401367], [51.2, 21.824600219726562], [51.21, 21.82018280029297], [51.22, 21.814504623413086], [51.230000000000004, 21.80630111694336], [51.24, 21.799991607666016], [51.25, 21.797466278076172], [51.26, 21.789894104003906], [51.27, 21.783584594726562], [51.28, 21.77727508544922], [51.29, 21.769702911376953], [51.300000000000004, 21.76339340209961], [51.31, 21.758975982666016], [51.32, 21.752666473388672], [51.33, 21.745094299316406], [51.34, 21.73625946044922], [51.35, 21.731210708618164], [51.36, 21.721115112304688], [51.370000000000005, 21.716066360473633], [51.38, 21.71038818359375], [51.39, 21.705970764160156], [51.4, 21.700923919677734], [51.410000000000004, 21.693981170654297], [51.42, 21.685779571533203], [51.43, 21.676944732666016], [51.44, 21.673789978027344], [51.45, 21.666217803955078], [51.46, 21.662431716918945], [51.47, 21.65549087524414], [51.480000000000004, 21.651704788208008], [51.49, 21.644763946533203], [51.5, 21.64034652709961], [51.51, 21.636560440063477], [51.52, 21.630882263183594], [51.53, 21.622678756713867], [51.54, 21.61699867248535], [51.550000000000004, 21.609426498413086], [51.56, 21.605640411376953], [51.57, 21.59996223449707], [51.58, 21.5968074798584], [51.59, 21.589235305786133], [51.6, 21.579769134521484], [51.61, 21.575353622436523], [51.620000000000005, 21.569673538208008], [51.63, 21.564626693725586], [51.64, 21.560209274291992], [51.65, 21.55705451965332], [51.660000000000004, 21.552005767822266], [51.67, 21.54632568359375], [51.68, 21.540647506713867], [51.69, 21.534337997436523], [51.7, 21.525503158569336], [51.71, 21.52045440673828], [51.72, 21.51540756225586], [51.730000000000004, 21.51288414001465], [51.74, 21.509098052978516], [51.75, 21.50152587890625], [51.76, 21.493953704833984], [51.77, 21.48890495300293], [51.78, 21.481964111328125], [51.79, 21.47754669189453], [51.800000000000004, 21.47439193725586], [51.81, 21.47186851501465], [51.82, 21.466819763183594], [51.83, 21.46051025390625], [51.84, 21.453569412231445], [51.85, 21.44599723815918], [51.86, 21.443471908569336], [51.870000000000005, 21.439056396484375], [51.88, 21.428958892822266], [51.89, 21.42138671875], [51.9, 21.415077209472656], [51.910000000000004, 21.411922454833984], [51.92, 21.403087615966797], [51.93, 21.394886016845703], [51.94, 21.3917293548584], [51.95, 21.382896423339844], [51.96, 21.374692916870117], [51.97, 21.369644165039062], [51.980000000000004, 21.36459732055664], [51.99, 21.359548568725586], [52.0, 21.353239059448242], [52.01, 21.346298217773438], [52.02, 21.341249465942383], [52.03, 21.333677291870117], [52.04, 21.32610511779785], [52.050000000000004, 21.317901611328125], [52.06, 21.312854766845703], [52.07, 21.306543350219727], [52.08, 21.29707908630371], [52.09, 21.290138244628906], [52.1, 21.285720825195312], [52.11, 21.278148651123047], [52.120000000000005, 21.272470474243164], [52.13, 21.26552963256836], [52.14, 21.258588790893555], [52.15, 21.252277374267578], [52.160000000000004, 21.245967864990234], [52.17, 21.24407386779785], [52.18, 21.23839569091797], [52.19, 21.232086181640625], [52.2, 21.22640609741211], [52.21, 21.219465255737305], [52.22, 21.211261749267578], [52.230000000000004, 21.203689575195312], [52.24, 21.19801139831543], [52.25, 21.190439224243164], [52.26, 21.18602180480957], [52.27, 21.18097496032715], [52.28, 21.175294876098633], [52.29, 21.17214012145996], [52.300000000000004, 21.168354034423828], [52.31, 21.162675857543945], [52.32, 21.15636444091797], [52.33, 21.148792266845703], [52.34, 21.14437484741211], [52.35, 21.137434005737305], [52.36, 21.134910583496094], [52.370000000000005, 21.12923240661621], [52.38, 21.124183654785156], [52.39, 21.117874145507812], [52.4, 21.109670639038086], [52.410000000000004, 21.105253219604492], [52.42, 21.100204467773438], [52.43, 21.092634201049805], [52.44, 21.08506202697754], [52.45, 21.080644607543945], [52.46, 21.07622718811035], [52.47, 21.069286346435547], [52.480000000000004, 21.064868927001953], [52.49, 21.05792808532715], [52.5, 21.050987243652344], [52.51, 21.04593849182129], [52.52, 21.040260314941406], [52.53, 21.036474227905273], [52.54, 21.030162811279297], [52.550000000000004, 21.021329879760742], [52.56, 21.012495040893555], [52.57, 21.00807762145996], [52.58, 21.00555419921875], [52.59, 21.000505447387695], [52.6, 20.996721267700195], [52.61, 20.99104118347168], [52.620000000000005, 20.98851776123047], [52.63, 20.980945587158203], [52.64, 20.97779083251953], [52.65, 20.970218658447266], [52.660000000000004, 20.966432571411133], [52.67, 20.959491729736328], [52.68, 20.9512882232666], [52.69, 20.94750213623047], [52.7, 20.942453384399414], [52.71, 20.937406539916992], [52.72, 20.929834365844727], [52.730000000000004, 20.92352294921875], [52.74, 20.917844772338867], [52.75, 20.915950775146484], [52.76, 20.90964126586914], [52.77, 20.905223846435547], [52.78, 20.900177001953125], [52.79, 20.896390914916992], [52.800000000000004, 20.890079498291016], [52.81, 20.885032653808594], [52.82, 20.876829147338867], [52.83, 20.870519638061523], [52.84, 20.864208221435547], [52.85, 20.85474395751953], [52.86, 20.846540451049805], [52.870000000000005, 20.84212303161621], [52.88, 20.838336944580078], [52.89, 20.830766677856445], [52.9, 20.820669174194336], [52.910000000000004, 20.816883087158203], [52.92, 20.809310913085938], [52.93, 20.803632736206055], [52.94, 20.79669189453125], [52.95, 20.788488388061523], [52.96, 20.78281021118164], [52.97, 20.778392791748047], [52.980000000000004, 20.77082061767578], [52.99, 20.765771865844727], [53.0, 20.761354446411133], [53.01, 20.75630760192871], [53.02, 20.751258850097656], [53.03, 20.7462100982666], [53.04, 20.74179458618164], [53.050000000000004, 20.735483169555664], [53.06, 20.72917366027832], [53.07, 20.724756240844727], [53.08, 20.719709396362305], [53.09, 20.713397979736328], [53.1, 20.708982467651367], [53.11, 20.70330238342285], [53.120000000000005, 20.698253631591797], [53.13, 20.691312789916992], [53.14, 20.682479858398438], [53.15, 20.67364501953125], [53.160000000000004, 20.667335510253906], [53.17, 20.65913200378418], [53.18, 20.654714584350586], [53.19, 20.64651107788086], [53.2, 20.64398765563965], [53.21, 20.637678146362305], [53.22, 20.63010597229004], [53.230000000000004, 20.626319885253906], [53.24, 20.62127113342285], [53.25, 20.61559295654297], [53.26, 20.609912872314453], [53.27, 20.60297203063965], [53.28, 20.596662521362305], [53.29, 20.590984344482422], [53.300000000000004, 20.585935592651367], [53.31, 20.578994750976562], [53.32, 20.569528579711914], [53.33, 20.56385040283203], [53.34, 20.557540893554688], [53.35, 20.552492141723633], [53.36, 20.54618263244629], [53.370000000000005, 20.541765213012695], [53.38, 20.5373477935791], [53.39, 20.532299041748047], [53.4, 20.525358200073242], [53.410000000000004, 20.52157211303711], [53.42, 20.51968002319336], [53.43, 20.513999938964844], [53.44, 20.509584426879883], [53.45, 20.501380920410156], [53.46, 20.4963321685791], [53.47, 20.49128532409668], [53.480000000000004, 20.486236572265625], [53.49, 20.48181915283203], [53.5, 20.47866439819336], [53.51, 20.472986221313477], [53.52, 20.46415138244629], [53.53, 20.459102630615234], [53.54, 20.454055786132812], [53.550000000000004, 20.448375701904297], [53.56, 20.441434860229492], [53.57, 20.433231353759766], [53.58, 20.427553176879883], [53.59, 20.425029754638672], [53.6, 20.418718338012695], [53.61, 20.40988540649414], [53.620000000000005, 20.406099319458008], [53.63, 20.401050567626953], [53.64, 20.39410972595215], [53.65, 20.389060974121094], [53.660000000000004, 20.38212013244629], [53.67, 20.377073287963867], [53.68, 20.37139320373535], [53.69, 20.36886978149414], [53.7, 20.358142852783203], [53.71, 20.351831436157227], [53.72, 20.346153259277344], [53.730000000000004, 20.340473175048828], [53.74, 20.334794998168945], [53.75, 20.332271575927734], [53.76, 20.325960159301758], [53.77, 20.317127227783203], [53.78, 20.308292388916016], [53.79, 20.30072021484375], [53.800000000000004, 20.294410705566406], [53.81, 20.28557586669922], [53.82, 20.282421112060547], [53.83, 20.277374267578125], [53.84, 20.27295684814453], [53.85, 20.267908096313477], [53.86, 20.25844383239746], [53.870000000000005, 20.253395080566406], [53.88, 20.248977661132812], [53.89, 20.24582290649414], [53.9, 20.242036819458008], [53.910000000000004, 20.233203887939453], [53.92, 20.226892471313477], [53.93, 20.220582962036133], [53.94, 20.218690872192383], [53.95, 20.21427345275879], [53.96, 20.208593368530273], [53.97, 20.20354652404785], [53.980000000000004, 20.199129104614258], [53.99, 20.192188262939453], [54.0, 20.18524742126465], [54.01, 20.178936004638672], [54.02, 20.171995162963867], [54.03, 20.165054321289062], [54.04, 20.156219482421875], [54.050000000000004, 20.152433395385742], [54.06, 20.14486312866211], [54.07, 20.139183044433594], [54.08, 20.13413429260254], [54.09, 20.130348205566406], [54.1, 20.1234073638916], [54.11, 20.11899185180664], [54.120000000000005, 20.110157012939453], [54.13, 20.10573959350586], [54.14, 20.102584838867188], [54.15, 20.09438133239746], [54.160000000000004, 20.083654403686523], [54.17, 20.074190139770508], [54.18, 20.070404052734375], [54.19, 20.06535530090332], [54.2, 20.057151794433594], [54.21, 20.049579620361328], [54.22, 20.044532775878906], [54.230000000000004, 20.03696060180664], [54.24, 20.032543182373047], [54.25, 20.026233673095703], [54.26, 20.017398834228516], [54.27, 20.00919532775879], [54.28, 20.002885818481445], [54.29, 19.999099731445312], [54.300000000000004, 19.994050979614258], [54.31, 19.98332405090332], [54.32, 19.977014541625977], [54.33, 19.971965789794922], [54.34, 19.963764190673828], [54.35, 19.95745277404785], [54.36, 19.949880599975586], [54.370000000000005, 19.943571090698242], [54.38, 19.932844161987305], [54.39, 19.929689407348633], [54.4, 19.924640655517578], [54.410000000000004, 19.917699813842773], [54.42, 19.910127639770508], [54.43, 19.906341552734375], [54.44, 19.89940071105957], [54.45, 19.891197204589844], [54.46, 19.88551902770996], [54.47, 19.880470275878906], [54.480000000000004, 19.875423431396484], [54.49, 19.869112014770508], [54.5, 19.864065170288086], [54.51, 19.860279083251953], [54.52, 19.85649299621582], [54.53, 19.847658157348633], [54.54, 19.842609405517578], [54.550000000000004, 19.838825225830078], [54.56, 19.833776473999023], [54.57, 19.82746696472168], [54.58, 19.819263458251953], [54.59, 19.8142147064209], [54.6, 19.809797286987305], [54.61, 19.807273864746094], [54.620000000000005, 19.799070358276367], [54.63, 19.794652938842773], [54.64, 19.78960609436035], [54.65, 19.783296585083008], [54.660000000000004, 19.779510498046875], [54.67, 19.77446174621582], [54.68, 19.766258239746094], [54.69, 19.75994873046875], [54.7, 19.754899978637695], [54.71, 19.74859046936035], [54.72, 19.741018295288086], [54.730000000000004, 19.735340118408203], [54.74, 19.73092269897461], [54.75, 19.725242614746094], [54.76, 19.715778350830078], [54.77, 19.710098266601562], [54.78, 19.708206176757812], [54.79, 19.700002670288086], [54.800000000000004, 19.695585250854492], [54.81, 19.68990707397461], [54.82, 19.686752319335938], [54.83, 19.67728614807129], [54.84, 19.669713973999023], [54.85, 19.66592788696289], [54.86, 19.658355712890625], [54.870000000000005, 19.652677536010742], [54.88, 19.643213272094727], [54.89, 19.63690185546875], [54.9, 19.633115768432617], [54.910000000000004, 19.626174926757812], [54.92, 19.62112808227539], [54.93, 19.612293243408203], [54.94, 19.604721069335938], [54.95, 19.59651756286621], [54.96, 19.588314056396484], [54.97, 19.57948112487793], [54.980000000000004, 19.572540283203125], [54.99, 19.56559944152832], [55.0, 19.559288024902344], [55.01, 19.552978515625], [55.02, 19.545406341552734], [55.03, 19.53972816467285], [55.04, 19.535310745239258], [55.050000000000004, 19.52521514892578], [55.06, 19.515117645263672], [55.07, 19.510700225830078], [55.08, 19.508176803588867], [55.09, 19.5006046295166], [55.1, 19.49492645263672], [55.11, 19.487985610961914], [55.120000000000005, 19.48293685913086], [55.13, 19.477258682250977], [55.14, 19.467792510986328], [55.15, 19.462114334106445], [55.160000000000004, 19.45643424987793], [55.17, 19.450756072998047], [55.18, 19.443815231323242], [55.19, 19.43939781188965], [55.2, 19.435611724853516], [55.21, 19.424884796142578], [55.22, 19.4185733795166], [55.230000000000004, 19.412263870239258], [55.24, 19.406585693359375], [55.25, 19.40153694152832], [55.26, 19.393964767456055], [55.27, 19.38765525817871], [55.28, 19.38450050354004], [55.29, 19.378189086914062], [55.300000000000004, 19.37187957763672], [55.31, 19.36115264892578], [55.32, 19.3554744720459], [55.33, 19.349794387817383], [55.34, 19.34537696838379], [55.35, 19.340961456298828], [55.36, 19.335912704467773], [55.370000000000005, 19.330232620239258], [55.38, 19.322660446166992], [55.39, 19.31635093688965], [55.4, 19.308778762817383], [55.410000000000004, 19.30436134338379], [55.42, 19.294265747070312], [55.43, 19.29047966003418], [55.44, 19.286693572998047], [55.45, 19.27849006652832], [55.46, 19.270288467407227], [55.47, 19.26460838317871], [55.480000000000004, 19.257667541503906], [55.49, 19.25261878967285], [55.5, 19.243154525756836], [55.51, 19.238737106323242], [55.52, 19.2324275970459], [55.53, 19.226747512817383], [55.54, 19.2210693359375], [55.550000000000004, 19.216651916503906], [55.56, 19.210973739624023], [55.57, 19.20718765258789], [55.58, 19.200246810913086], [55.59, 19.19456672668457], [55.6, 19.188257217407227], [55.61, 19.185102462768555], [55.620000000000005, 19.181316375732422], [55.63, 19.174375534057617], [55.64, 19.16806411743164], [55.65, 19.161754608154297], [55.660000000000004, 19.155445098876953], [55.67, 19.1503963470459], [55.68, 19.142192840576172], [55.69, 19.13714599609375], [55.7, 19.128942489624023], [55.71, 19.121370315551758], [55.72, 19.119478225708008], [55.730000000000004, 19.11253547668457], [55.74, 19.10811996459961], [55.75, 19.099916458129883], [55.76, 19.092975616455078], [55.77, 19.089189529418945], [55.78, 19.08224868774414], [55.79, 19.077199935913086], [55.800000000000004, 19.06899642944336], [55.81, 19.061424255371094], [55.82, 19.058269500732422], [55.83, 19.049436569213867], [55.84, 19.04249382019043], [55.85, 19.04123306274414], [55.86, 19.034292221069336], [55.870000000000005, 19.02924346923828], [55.88, 19.019779205322266], [55.89, 19.015361785888672], [55.9, 19.01283836364746], [55.910000000000004, 19.005895614624023], [55.92, 19.00021743774414], [55.93, 18.995800018310547], [55.94, 18.990121841430664], [55.95, 18.98318099975586], [55.96, 18.977500915527344], [55.97, 18.969297409057617], [55.980000000000004, 18.95920181274414], [55.99, 18.954784393310547], [56.0, 18.948474884033203], [56.01, 18.94279670715332], [56.02, 18.934593200683594], [56.03, 18.926389694213867], [56.04, 18.9188175201416], [56.050000000000004, 18.912508010864258], [56.06, 18.906827926635742], [56.07, 18.898624420166016], [56.08, 18.893577575683594], [56.09, 18.884742736816406], [56.1, 18.879064559936523], [56.11, 18.87212371826172], [56.120000000000005, 18.868337631225586], [56.13, 18.86265754699707], [56.14, 18.853193283081055], [56.15, 18.85066795349121], [56.160000000000004, 18.843727111816406], [56.17, 18.840572357177734], [56.18, 18.83489418029785], [56.19, 18.827322006225586], [56.2, 18.8184871673584], [56.21, 18.814701080322266], [56.22, 18.80586814880371], [56.230000000000004, 18.801450729370117], [56.24, 18.79198455810547], [56.25, 18.786937713623047], [56.26, 18.77936553955078], [56.27, 18.774316787719727], [56.28, 18.76611328125], [56.29, 18.760435104370117], [56.300000000000004, 18.753494262695312], [56.31, 18.747814178466797], [56.32, 18.742767333984375], [56.33, 18.7364559173584], [56.34, 18.729515075683594], [56.35, 18.7213134765625], [56.36, 18.715002059936523], [56.370000000000005, 18.71121597290039], [56.38, 18.703014373779297], [56.39, 18.69544219970703], [56.4, 18.6916561126709], [56.410000000000004, 18.683452606201172], [56.42, 18.677143096923828], [56.43, 18.6689395904541], [56.44, 18.663259506225586], [56.45, 18.657581329345703], [56.46, 18.650009155273438], [56.47, 18.643699645996094], [56.480000000000004, 18.637388229370117], [56.49, 18.632341384887695], [56.5, 18.62413787841797], [56.51, 18.61530303955078], [56.52, 18.61151695251465], [56.53, 18.605838775634766], [56.54, 18.5982666015625], [56.550000000000004, 18.591957092285156], [56.56, 18.58627700805664], [56.57, 18.58123016357422], [56.58, 18.57428741455078], [56.59, 18.566715240478516], [56.6, 18.5572509765625], [56.61, 18.551572799682617], [56.620000000000005, 18.547155380249023], [56.63, 18.54021453857422], [56.64, 18.535797119140625], [56.65, 18.52885627746582], [56.660000000000004, 18.519390106201172], [56.67, 18.512449264526367], [56.68, 18.50298500061035], [56.69, 18.49919891357422], [56.7, 18.491626739501953], [56.71, 18.482160568237305], [56.72, 18.47395896911621], [56.730000000000004, 18.462600708007812], [56.74, 18.453134536743164], [56.75, 18.44430160522461], [56.76, 18.437990188598633], [56.77, 18.42978858947754], [56.78, 18.426631927490234], [56.79, 18.42032241821289], [56.800000000000004, 18.416536331176758], [56.81, 18.408964157104492], [56.82, 18.397605895996094], [56.83, 18.39192771911621], [56.84, 18.384986877441406], [56.85, 18.381200790405273], [56.86, 18.37678337097168], [56.870000000000005, 18.369842529296875], [56.88, 18.36353302001953], [56.89, 18.356590270996094], [56.9, 18.35028076171875], [56.910000000000004, 18.342708587646484], [56.92, 18.334505081176758], [56.93, 18.327564239501953], [56.94, 18.318099975585938], [56.95, 18.312419891357422], [56.96, 18.305479049682617], [56.97, 18.296646118164062], [56.980000000000004, 18.29222869873047], [56.99, 18.284025192260742], [57.0, 18.275821685791016], [57.01, 18.267620086669922], [57.02, 18.258785247802734], [57.03, 18.250581741333008], [57.04, 18.243640899658203], [57.050000000000004, 18.23985481262207], [57.06, 18.230390548706055], [57.07, 18.22471046447754], [57.08, 18.217769622802734], [57.09, 18.21209144592285], [57.1, 18.205780029296875], [57.11, 18.19883918762207], [57.120000000000005, 18.195053100585938], [57.13, 18.18684959411621], [57.14, 18.179908752441406], [57.15, 18.17233657836914], [57.160000000000004, 18.166658401489258], [57.17, 18.161609649658203], [57.18, 18.152145385742188], [57.19, 18.144573211669922], [57.2, 18.140155792236328], [57.21, 18.135738372802734], [57.22, 18.12942886352539], [57.230000000000004, 18.121225357055664], [57.24, 18.11743927001953], [57.25, 18.109867095947266], [57.26, 18.104188919067383], [57.27, 18.101665496826172], [57.28, 18.093461990356445], [57.29, 18.090938568115234], [57.300000000000004, 18.08652114868164], [57.31, 18.077054977416992], [57.32, 18.068851470947266], [57.33, 18.062541961669922], [57.34, 18.054969787597656], [57.35, 18.048660278320312], [57.36, 18.040456771850586], [57.370000000000005, 18.037933349609375], [57.38, 18.03288459777832], [57.39, 18.024681091308594], [57.4, 18.019634246826172], [57.410000000000004, 18.013954162597656], [57.42, 18.0051212310791], [57.43, 17.999441146850586], [57.44, 17.993762969970703], [57.45, 17.98745346069336], [57.46, 17.981142044067383], [57.47, 17.97294044494629], [57.480000000000004, 17.96284294128418], [57.49, 17.959688186645508], [57.5, 17.952747344970703], [57.51, 17.943283081054688], [57.52, 17.93634033203125], [57.53, 17.928138732910156], [57.54, 17.91993522644043], [57.550000000000004, 17.91741180419922], [57.56, 17.909839630126953], [57.57, 17.901636123657227], [57.58, 17.894695281982422], [57.59, 17.888383865356445], [57.6, 17.883337020874023], [57.61, 17.875764846801758], [57.620000000000005, 17.871347427368164], [57.63, 17.861251831054688], [57.64, 17.855571746826172], [57.65, 17.846738815307617], [57.660000000000004, 17.834749221801758], [57.67, 17.827808380126953], [57.68, 17.822128295898438], [57.69, 17.816450119018555], [57.7, 17.813926696777344], [57.71, 17.804460525512695], [57.72, 17.79688835144043], [57.730000000000004, 17.789316177368164], [57.74, 17.78300666809082], [57.75, 17.777328491210938], [57.76, 17.772911071777344], [57.77, 17.769756317138672], [57.78, 17.761552810668945], [57.79, 17.75461196899414], [57.800000000000004, 17.747039794921875], [57.81, 17.74009895324707], [57.82, 17.734418869018555], [57.83, 17.731264114379883], [57.84, 17.724323272705078], [57.85, 17.718643188476562], [57.86, 17.71044158935547], [57.870000000000005, 17.705392837524414], [57.88, 17.70034408569336], [57.89, 17.691511154174805], [57.9, 17.683307647705078], [57.910000000000004, 17.676998138427734], [57.92, 17.67131805419922], [57.93, 17.666900634765625], [57.94, 17.662485122680664], [57.95, 17.656173706054688], [57.96, 17.64607810974121], [57.97, 17.640399932861328], [57.980000000000004, 17.636613845825195], [57.99, 17.63093376159668], [58.0, 17.620838165283203], [58.01, 17.61768341064453], [58.02, 17.613265991210938], [58.03, 17.606325149536133], [58.04, 17.598752975463867], [58.050000000000004, 17.593074798583984], [58.06, 17.58739471435547], [58.07, 17.577930450439453], [58.08, 17.567832946777344], [58.09, 17.56089210510254], [58.1, 17.556474685668945], [58.11, 17.54890251159668], [58.120000000000005, 17.54448699951172], [58.13, 17.536914825439453], [58.14, 17.530603408813477], [58.15, 17.521770477294922], [58.160000000000004, 17.513566970825195], [58.17, 17.50725746154785], [58.18, 17.504732131958008], [58.19, 17.499685287475586], [58.2, 17.49148178100586], [58.21, 17.482646942138672], [58.22, 17.475706100463867], [58.230000000000004, 17.468765258789062], [58.24, 17.459932327270508], [58.25, 17.454252243041992], [58.26, 17.44857406616211], [58.27, 17.441001892089844], [58.28, 17.43406105041504], [58.29, 17.429012298583984], [58.300000000000004, 17.420177459716797], [58.31, 17.411975860595703], [58.32, 17.400617599487305], [58.33, 17.39556884765625], [58.34, 17.388628005981445], [58.35, 17.375377655029297], [58.36, 17.36843490600586], [58.370000000000005, 17.361494064331055], [58.38, 17.357707977294922], [58.39, 17.35202980041504], [58.4, 17.346349716186523], [58.410000000000004, 17.34004020690918], [58.42, 17.334362030029297], [58.43, 17.32805061340332], [58.44, 17.318586349487305], [58.45, 17.31353759765625], [58.46, 17.307859420776367], [58.47, 17.295869827270508], [58.480000000000004, 17.291458129882812], [58.49, 17.28514862060547], [58.5, 17.279468536376953], [58.51, 17.271265029907227], [58.52, 17.266849517822266], [58.53, 17.26053810119629], [58.54, 17.250442504882812], [58.550000000000004, 17.240346908569336], [58.56, 17.228988647460938], [58.57, 17.223308563232422], [58.58, 17.215736389160156], [58.59, 17.212581634521484], [58.6, 17.20627212524414], [58.61, 17.199331283569336], [58.620000000000005, 17.194913864135742], [58.63, 17.19112777709961], [58.64, 17.17976951599121], [58.65, 17.173460006713867], [58.660000000000004, 17.167150497436523], [58.67, 17.160839080810547], [58.68, 17.153898239135742], [58.69, 17.145065307617188], [58.7, 17.139385223388672], [58.71, 17.13370704650879], [58.72, 17.128026962280273], [58.730000000000004, 17.120454788208008], [58.74, 17.113513946533203], [58.75, 17.1065731048584], [58.76, 17.101524353027344], [58.77, 17.093952178955078], [58.78, 17.088905334472656], [58.79, 17.08133316040039], [58.800000000000004, 17.072498321533203], [58.81, 17.06366539001465], [58.82, 17.05356788635254], [58.83, 17.047258377075195], [58.84, 17.04031753540039], [58.85, 17.034639358520508], [58.86, 17.02328109741211], [58.870000000000005, 17.016340255737305], [58.88, 17.008136749267578], [58.89, 16.99993324279785], [58.9, 16.993623733520508], [58.910000000000004, 16.98731231689453], [58.92, 16.981002807617188], [58.93, 16.975324630737305], [58.94, 16.971538543701172], [58.95, 16.965858459472656], [58.96, 16.95513153076172], [58.97, 16.951976776123047], [58.980000000000004, 16.94188117980957], [58.99, 16.934940338134766], [59.0, 16.927997589111328], [59.01, 16.924211502075195], [59.02, 16.91411590576172], [59.03, 16.905282974243164], [59.04, 16.895816802978516], [59.050000000000004, 16.891399383544922], [59.06, 16.885089874267578], [59.07, 16.87688636779785], [59.08, 16.87183952331543], [59.09, 16.865528106689453], [59.1, 16.85858726501465], [59.11, 16.848491668701172], [59.120000000000005, 16.841550827026367], [59.13, 16.834609985351562], [59.14, 16.829561233520508], [59.15, 16.81883430480957], [59.160000000000004, 16.815048217773438], [59.17, 16.810630798339844], [59.18, 16.80179786682129], [59.19, 16.79107093811035], [59.2, 16.780973434448242], [59.21, 16.773401260375977], [59.22, 16.766460418701172], [59.230000000000004, 16.760150909423828], [59.24, 16.756996154785156], [59.25, 16.74942398071289], [59.26, 16.745006561279297], [59.27, 16.73680305480957], [59.28, 16.728601455688477], [59.29, 16.724184036254883], [59.300000000000004, 16.713457107543945], [59.31, 16.70525360107422], [59.32, 16.698944091796875], [59.33, 16.688215255737305], [59.34, 16.676227569580078], [59.35, 16.672441482543945], [59.36, 16.662975311279297], [59.370000000000005, 16.656034469604492], [59.38, 16.644044876098633], [59.39, 16.63836669921875], [59.4, 16.628902435302734], [59.410000000000004, 16.62385368347168], [59.42, 16.618173599243164], [59.43, 16.60934066772461], [59.44, 16.602399826049805], [59.45, 16.591672897338867], [59.46, 16.58346939086914], [59.47, 16.574003219604492], [59.480000000000004, 16.57021713256836], [59.49, 16.563907623291016], [59.5, 16.560752868652344], [59.51, 16.552549362182617], [59.52, 16.547502517700195], [59.53, 16.5430850982666], [59.54, 16.54056167602539], [59.550000000000004, 16.534881591796875], [59.56, 16.52857208251953], [59.57, 16.522260665893555], [59.58, 16.516582489013672], [59.59, 16.508378982543945], [59.6, 16.50017547607422], [59.61, 16.490711212158203], [59.620000000000005, 16.481876373291016], [59.63, 16.473674774169922], [59.64, 16.468626022338867], [59.65, 16.4610538482666], [59.660000000000004, 16.452850341796875], [59.67, 16.44590950012207], [59.68, 16.438968658447266], [59.69, 16.43076515197754], [59.7, 16.421932220458984], [59.71, 16.41940689086914], [59.72, 16.412466049194336], [59.730000000000004, 16.408048629760742], [59.74, 16.4017391204834], [59.75, 16.392274856567383], [59.76, 16.385334014892578], [59.77, 16.380285263061523], [59.78, 16.37523651123047], [59.79, 16.367034912109375], [59.800000000000004, 16.36387825012207], [59.81, 16.358200073242188], [59.82, 16.348735809326172], [59.83, 16.337377548217773], [59.84, 16.33422088623047], [59.85, 16.327280044555664], [59.86, 16.32349395751953], [59.870000000000005, 16.316553115844727], [59.88, 16.312135696411133], [59.89, 16.303302764892578], [59.9, 16.297622680664062], [59.910000000000004, 16.29194450378418], [59.92, 16.283109664916992], [59.93, 16.27680015563965], [59.94, 16.26796531677246], [59.95, 16.257238388061523], [59.96, 16.25029754638672], [59.97, 16.241464614868164], [59.980000000000004, 16.23704719543457], [59.99, 16.229475021362305], [60.0, 16.219379425048828], [60.01, 16.213699340820312], [60.02, 16.203603744506836], [60.03, 16.19540023803711], [60.04, 16.190351486206055], [60.050000000000004, 16.180255889892578], [60.06, 16.174577713012695], [60.07, 16.165111541748047], [60.08, 16.161956787109375], [60.09, 16.1518611907959], [60.1, 16.146812438964844], [60.11, 16.137348175048828], [60.120000000000005, 16.129776000976562], [60.13, 16.120309829711914], [60.14, 16.11210823059082], [60.15, 16.102642059326172], [60.160000000000004, 16.095701217651367], [60.17, 16.090023040771484], [60.18, 16.08308219909668], [60.19, 16.074878692626953], [60.2, 16.06793785095215], [60.21, 16.063520431518555], [60.22, 16.052162170410156], [60.230000000000004, 16.04143524169922], [60.24, 16.037649154663086], [60.25, 16.0288143157959], [60.26, 16.021873474121094], [60.27, 16.01619529724121], [60.28, 16.0060977935791], [60.29, 16.00294303894043], [60.300000000000004, 15.992847442626953], [60.31, 15.983382225036621], [60.32, 15.97454833984375], [60.33, 15.963190078735352], [60.34, 15.956880569458008], [60.35, 15.948677062988281], [60.36, 15.940474510192871], [60.370000000000005, 15.936057090759277], [60.38, 15.924698829650879], [60.39, 15.917757987976074], [60.4, 15.908924102783203], [60.410000000000004, 15.90450668334961], [60.42, 15.901351928710938], [60.43, 15.895041465759277], [60.44, 15.88431453704834], [60.45, 15.879897117614746], [60.46, 15.871063232421875], [60.47, 15.862229347229004], [60.480000000000004, 15.857181549072266], [60.49, 15.849609375], [60.5, 15.839512825012207], [60.51, 15.82878589630127], [60.52, 15.819320678710938], [60.53, 15.81490421295166], [60.54, 15.803545951843262], [60.550000000000004, 15.798498153686523], [60.56, 15.791556358337402], [60.57, 15.78840160369873], [60.58, 15.777043342590332], [60.59, 15.766316413879395], [60.6, 15.755589485168457], [60.61, 15.746124267578125], [60.620000000000005, 15.73918342590332], [60.63, 15.729086875915527], [60.64, 15.722146034240723], [60.65, 15.713942527770996], [60.660000000000004, 15.70637035369873], [60.67, 15.698799133300781], [60.68, 15.688071250915527], [60.69, 15.680500030517578], [60.7, 15.672927856445312], [60.71, 15.66346263885498], [60.72, 15.655259132385254], [60.730000000000004, 15.64831829071045], [60.74, 15.640746116638184], [60.75, 15.635066986083984], [60.76, 15.62812614440918], [60.77, 15.621185302734375], [60.78, 15.611088752746582], [60.79, 15.604147911071777], [60.800000000000004, 15.592789649963379], [60.81, 15.58143138885498], [60.82, 15.577014923095703], [60.83, 15.570073127746582], [60.84, 15.562501907348633], [60.85, 15.555560111999512], [60.86, 15.547987937927246], [60.870000000000005, 15.539785385131836], [60.88, 15.534106254577637], [60.89, 15.526534080505371], [60.9, 15.520223617553711], [60.910000000000004, 15.513914108276367], [60.92, 15.502555847167969], [60.93, 15.494983673095703], [60.94, 15.490567207336426], [60.95, 15.486149787902832], [60.96, 15.477946281433105], [60.97, 15.473529815673828], [60.980000000000004, 15.465957641601562], [60.99, 15.460278511047363], [61.0, 15.453968048095703], [61.01, 15.448920249938965], [61.02, 15.440717697143555], [61.03, 15.431882858276367], [61.04, 15.423048973083496], [61.050000000000004, 15.409797668457031], [61.06, 15.402856826782227], [61.07, 15.398439407348633], [61.08, 15.388975143432617], [61.09, 15.378247261047363], [61.1, 15.363103866577148], [61.11, 15.354269027709961], [61.120000000000005, 15.344173431396484], [61.13, 15.334076881408691], [61.14, 15.327767372131348], [61.15, 15.320195198059082], [61.160000000000004, 15.315147399902344], [61.17, 15.311361312866211], [61.18, 15.297478675842285], [61.19, 15.291799545288086], [61.2, 15.28422737121582], [61.21, 15.27539348602295], [61.22, 15.266559600830078], [61.230000000000004, 15.26403522491455], [61.24, 15.257094383239746], [61.25, 15.242581367492676], [61.26, 15.23437786102295], [61.27, 15.224282264709473], [61.28, 15.216078758239746], [61.29, 15.208507537841797], [61.300000000000004, 15.20030403137207], [61.31, 15.192100524902344], [61.32, 15.183897972106934], [61.33, 15.177587509155273], [61.34, 15.170646667480469], [61.35, 15.163074493408203], [61.36, 15.155502319335938], [61.370000000000005, 15.140357971191406], [61.38, 15.131524085998535], [61.39, 15.121428489685059], [61.4, 15.1094388961792], [61.410000000000004, 15.102498054504395], [61.42, 15.09555721282959], [61.43, 15.087353706359863], [61.44, 15.080412864685059], [61.45, 15.069685935974121], [61.46, 15.064006805419922], [61.47, 15.05454158782959], [61.480000000000004, 15.045707702636719], [61.49, 15.04002857208252], [61.5, 15.029301643371582], [61.51, 15.021729469299316], [61.52, 15.012264251708984], [61.53, 15.002799034118652], [61.54, 14.994596481323242], [61.550000000000004, 14.98449993133545], [61.56, 14.980713844299316], [61.57, 14.975666046142578], [61.58, 14.963046073913574], [61.59, 14.95799732208252], [61.6, 14.947270393371582], [61.61, 14.939698219299316], [61.620000000000005, 14.927078247070312], [61.63, 14.916351318359375], [61.64, 14.90877914428711], [61.65, 14.907517433166504], [61.660000000000004, 14.897420883178711], [61.67, 14.887955665588379], [61.68, 14.878490447998047], [61.690000000000005, 14.875335693359375], [61.7, 14.864608764648438], [61.71, 14.853250503540039], [61.72, 14.845678329467773], [61.730000000000004, 14.83305835723877], [61.74, 14.821700096130371], [61.75, 14.816652297973633], [61.76, 14.809711456298828], [61.77, 14.795198440551758], [61.78, 14.785733222961426], [61.79, 14.778792381286621], [61.800000000000004, 14.771220207214355], [61.81, 14.761123657226562], [61.82, 14.754814147949219], [61.83, 14.751028060913086], [61.84, 14.745979309082031], [61.85, 14.735883712768555], [61.86, 14.723894119262695], [61.870000000000005, 14.714428901672363], [61.88, 14.709381103515625], [61.89, 14.700547218322754], [61.9, 14.688558578491211], [61.910000000000004, 14.684772491455078], [61.92, 14.677830696105957], [61.93, 14.67341423034668], [61.940000000000005, 14.665842056274414], [61.95, 14.654483795166016], [61.96, 14.644387245178223], [61.97, 14.630505561828613], [61.980000000000004, 14.624826431274414], [61.99, 14.618515968322754], [62.0, 14.613468170166016], [62.01, 14.604634284973145], [62.02, 14.597062110900879], [62.03, 14.588859558105469], [62.04, 14.584442138671875], [62.050000000000004, 14.57119083404541], [62.06, 14.56298828125], [62.07, 14.554784774780273], [62.08, 14.546582221984863], [62.09, 14.537117004394531], [62.1, 14.522603988647461], [62.11, 14.513138771057129], [62.120000000000005, 14.504303932189941], [62.13, 14.494208335876465], [62.14, 14.489790916442871], [62.15, 14.476539611816406], [62.160000000000004, 14.468968391418457], [62.17, 14.462026596069336], [62.18, 14.45445442199707], [62.190000000000005, 14.44625186920166], [62.2, 14.435524940490723], [62.21, 14.424798011779785], [62.22, 14.421642303466797], [62.230000000000004, 14.41154670715332], [62.24, 14.404605865478516], [62.25, 14.395771026611328], [62.26, 14.386937141418457], [62.27, 14.37621021270752], [62.28, 14.364851951599121], [62.29, 14.356649398803711], [62.300000000000004, 14.35033893585205], [62.31, 14.340873718261719], [62.32, 14.333301544189453], [62.33, 14.325098991394043], [62.34, 14.316264152526855], [62.35, 14.308692932128906], [62.36, 14.30112075805664], [62.370000000000005, 14.289131164550781], [62.38, 14.276511192321777], [62.39, 14.270200729370117], [62.4, 14.261998176574707], [62.410000000000004, 14.248115539550781], [62.42, 14.241806030273438], [62.43, 14.228554725646973], [62.440000000000005, 14.223506927490234], [62.45, 14.217196464538574], [62.46, 14.202683448791504], [62.47, 14.194479942321777], [62.480000000000004, 14.185015678405762], [62.49, 14.171764373779297], [62.5, 14.162299156188965], [62.51, 14.1547269821167], [62.52, 14.148416519165039], [62.53, 14.140213966369629], [62.54, 14.131380081176758], [62.550000000000004, 14.125069618225098], [62.56, 14.115604400634766], [62.57, 14.109925270080566], [62.58, 14.09982967376709], [62.59, 14.088471412658691], [62.6, 14.080267906188965], [62.61, 14.072696685791016], [62.620000000000005, 14.061968803405762], [62.63, 14.056289672851562], [62.64, 14.05061149597168], [62.65, 14.040514945983887], [62.660000000000004, 14.02978801727295], [62.67, 14.026001930236816], [62.68, 14.021584510803223], [62.690000000000005, 14.015905380249023], [62.7, 14.005809783935547], [62.71, 13.994451522827148], [62.72, 13.987510681152344], [62.730000000000004, 13.976783752441406], [62.74, 13.971735000610352], [62.75, 13.96226978302002], [62.76, 13.950912475585938], [62.77, 13.943340301513672], [62.78, 13.93387508392334], [62.79, 13.925041198730469], [62.800000000000004, 13.914944648742676], [62.81, 13.902956008911133], [62.82, 13.890335083007812], [62.83, 13.881501197814941], [62.84, 13.868249893188477], [62.85, 13.860678672790527], [62.86, 13.85184383392334], [62.870000000000005, 13.846796035766602], [62.88, 13.83796215057373], [62.89, 13.824710845947266], [62.9, 13.816507339477539], [62.910000000000004, 13.80893611907959], [62.92, 13.801994323730469], [62.93, 13.791898727416992], [62.940000000000005, 13.7818021774292], [62.95, 13.769182205200195], [62.96, 13.756562232971191], [62.97, 13.746465682983398], [62.980000000000004, 13.740156173706055], [62.99, 13.732583999633789], [63.0, 13.72059440612793], [63.01, 13.713653564453125], [63.02, 13.703557968139648], [63.03, 13.69219970703125], [63.04, 13.68021011352539], [63.050000000000004, 13.666959762573242], [63.06, 13.659387588500977], [63.07, 13.652445793151855], [63.08, 13.644243240356445], [63.09, 13.635409355163574], [63.1, 13.626574516296387], [63.11, 13.615217208862305], [63.120000000000005, 13.608906745910645], [63.13, 13.601334571838379], [63.14, 13.593762397766113], [63.15, 13.583666801452637], [63.160000000000004, 13.577356338500977], [63.17, 13.567891120910645], [63.18, 13.55463981628418], [63.190000000000005, 13.548330307006836], [63.2, 13.54075813293457], [63.21, 13.533817291259766], [63.22, 13.523720741271973], [63.230000000000004, 13.511100769042969], [63.24, 13.504791259765625], [63.25, 13.49721908569336], [63.26, 13.486491203308105], [63.27, 13.4795503616333], [63.28, 13.47071647644043], [63.29, 13.460619926452637], [63.300000000000004, 13.4498929977417], [63.31, 13.439166069030762], [63.32, 13.427807807922363], [63.33, 13.418973922729492], [63.34, 13.408246994018555], [63.35, 13.393733978271484], [63.36, 13.384268760681152], [63.370000000000005, 13.377327919006348], [63.38, 13.366600036621094], [63.39, 13.359028816223145], [63.4, 13.350825309753418], [63.410000000000004, 13.340729713439941], [63.42, 13.332526206970215], [63.43, 13.324322700500488], [63.440000000000005, 13.312334060668945], [63.45, 13.307286262512207], [63.46, 13.29845142364502], [63.47, 13.287724494934082], [63.480000000000004, 13.282045364379883], [63.49, 13.268795013427734], [63.5, 13.258698463439941], [63.51, 13.251757621765137], [63.52, 13.242292404174805], [63.53, 13.233458518981934], [63.54, 13.22336196899414], [63.550000000000004, 13.216421127319336], [63.56, 13.210741996765137], [63.57, 13.201908111572266], [63.58, 13.193704605102539], [63.59, 13.183609008789062], [63.6, 13.172882080078125], [63.61, 13.1589994430542], [63.620000000000005, 13.147010803222656], [63.63, 13.13312816619873], [63.64, 13.126187324523926], [63.65, 13.121139526367188], [63.660000000000004, 13.113567352294922], [63.67, 13.102840423583984], [63.68, 13.09211254119873], [63.690000000000005, 13.082016944885254], [63.7, 13.067503929138184], [63.71, 13.061193466186523], [63.72, 13.050466537475586], [63.730000000000004, 13.039108276367188], [63.74, 13.030274391174316], [63.75, 13.02207088470459], [63.76, 13.012605667114258], [63.77, 12.997462272644043], [63.78, 12.986735343933105], [63.79, 12.975377082824707], [63.800000000000004, 12.967804908752441], [63.81, 12.960232734680176], [63.82, 12.955184936523438], [63.83, 12.950136184692383], [63.84, 12.940040588378906], [63.85, 12.928682327270508], [63.86, 12.916062355041504], [63.870000000000005, 12.907228469848633], [63.88, 12.900286674499512], [63.89, 12.896500587463379], [63.9, 12.888298034667969], [63.910000000000004, 12.881987571716309], [63.92, 12.872522354125977], [63.93, 12.861795425415039], [63.940000000000005, 12.849175453186035], [63.95, 12.830245018005371], [63.96, 12.818256378173828], [63.97, 12.808791160583496], [63.980000000000004, 12.799325942993164], [63.99, 12.785444259643555], [64.0, 12.775347709655762], [64.01, 12.763989448547363], [64.02, 12.753893852233887], [64.03, 12.742535591125488], [64.04, 12.733701705932617], [64.05, 12.724236488342285], [64.06, 12.713509559631348], [64.07000000000001, 12.70467472076416], [64.08, 12.69647216796875], [64.09, 12.687638282775879], [64.1, 12.678804397583008], [64.11, 12.669339179992676], [64.12, 12.658611297607422], [64.13, 12.646622657775879], [64.14, 12.638419151306152], [64.15, 12.628954887390137], [64.16, 12.618858337402344], [64.17, 12.608762741088867], [64.18, 12.595511436462402], [64.19, 12.586676597595215], [64.2, 12.572794914245605], [64.21000000000001, 12.56522274017334], [64.22, 12.557650566101074], [64.23, 12.550078392028809], [64.24, 12.546923637390137], [64.25, 12.5361967086792], [64.26, 12.525469779968262], [64.27, 12.513480186462402], [64.28, 12.505908012390137], [64.29, 12.493919372558594], [64.3, 12.4838228225708], [64.31, 12.46867847442627], [64.32000000000001, 12.456058502197266], [64.33, 12.445331573486328], [64.34, 12.438390731811523], [64.35, 12.428925514221191], [64.36, 12.416305541992188], [64.37, 12.409364700317383], [64.38, 12.400529861450195], [64.39, 12.390434265136719], [64.4, 12.375289916992188], [64.41, 12.367087364196777], [64.42, 12.35888385772705], [64.43, 12.346895217895508], [64.44, 12.339323043823242], [64.45, 12.330488204956055], [64.46000000000001, 12.318499565124512], [64.47, 12.30903434753418], [64.48, 12.30083179473877], [64.49, 12.292628288269043], [64.5, 12.281270027160645], [64.51, 12.273067474365234], [64.52, 12.263602256774902], [64.53, 12.255398750305176], [64.54, 12.247196197509766], [64.55, 12.236468315124512], [64.56, 12.223848342895508], [64.57000000000001, 12.216276168823242], [64.58, 12.206811904907227], [64.59, 12.197346687316895], [64.6, 12.191667556762695], [64.61, 12.180309295654297], [64.62, 12.171475410461426], [64.63, 12.158224105834961], [64.64, 12.151283264160156], [64.65, 12.140555381774902], [64.66, 12.132352828979492], [64.67, 12.124149322509766], [64.68, 12.111529350280762], [64.69, 12.105219841003418], [64.7, 12.09386157989502], [64.71000000000001, 12.084396362304688], [64.72, 12.073038101196289], [64.73, 12.065465927124023], [64.74, 12.052214622497559], [64.75, 12.040857315063477], [64.76, 12.035808563232422], [64.77, 12.024450302124023], [64.78, 12.01183032989502], [64.79, 12.001103401184082], [64.8, 11.986590385437012], [64.81, 11.979649543762207], [64.82000000000001, 11.97144603729248], [64.83, 11.958826065063477], [64.84, 11.949992179870605], [64.85, 11.94242000579834], [64.86, 11.932954788208008], [64.87, 11.922859191894531], [64.88, 11.917180061340332], [64.89, 11.911500930786133], [64.9, 11.900773048400879], [64.91, 11.890046119689941], [64.92, 11.88121223449707], [64.93, 11.869223594665527], [64.94, 11.858495712280273], [64.95, 11.853447914123535], [64.96000000000001, 11.842089653015137], [64.97, 11.833255767822266], [64.98, 11.826314926147461], [64.99, 11.814956665039062], [65.0, 11.804229736328125], [65.01, 11.795395851135254], [65.02, 11.785299301147461], [65.03, 11.772047996520996], [65.04, 11.76447582244873], [65.05, 11.754380226135254], [65.06, 11.74743938446045], [65.07000000000001, 11.736711502075195], [65.08, 11.72156810760498], [65.09, 11.708948135375977], [65.1, 11.696327209472656], [65.11, 11.68623161315918], [65.12, 11.672980308532715], [65.13, 11.66540813446045], [65.14, 11.654681205749512], [65.15, 11.647740364074707], [65.16, 11.63701343536377], [65.17, 11.622499465942383], [65.18, 11.609249114990234], [65.19, 11.603569984436035], [65.2, 11.594104766845703], [65.21000000000001, 11.582746505737305], [65.22, 11.571388244628906], [65.23, 11.559399604797363], [65.24, 11.546778678894043], [65.25, 11.532896995544434], [65.26, 11.519645690917969], [65.27, 11.511443138122559], [65.28, 11.50008487701416], [65.29, 11.486833572387695], [65.3, 11.477999687194824], [65.31, 11.464117050170898], [65.32000000000001, 11.454021453857422], [65.33, 11.44455623626709], [65.34, 11.435722351074219], [65.35, 11.424995422363281], [65.36, 11.414267539978027], [65.37, 11.395968437194824], [65.38, 11.385241508483887], [65.39, 11.372621536254883], [65.4, 11.36252498626709], [65.41, 11.351798057556152], [65.42, 11.344857215881348], [65.43, 11.33413028717041], [65.44, 11.321510314941406], [65.45, 11.31330680847168], [65.46000000000001, 11.300686836242676], [65.47, 11.296269416809082], [65.48, 11.287435531616211], [65.49, 11.27229118347168], [65.5, 11.265350341796875], [65.51, 11.253361701965332], [65.52, 11.243896484375], [65.53, 11.233169555664062], [65.54, 11.216132164001465], [65.55, 11.203512191772461], [65.56, 11.192784309387207], [65.57000000000001, 11.18205738067627], [65.58, 11.175116539001465], [65.59, 11.164389610290527], [65.6, 11.154924392700195], [65.61, 11.145459175109863], [65.62, 11.139780044555664], [65.63, 11.129053115844727], [65.64, 11.117694854736328], [65.65, 11.111385345458984], [65.66, 11.10065746307373], [65.67, 11.087407112121582], [65.68, 11.080465316772461], [65.69, 11.070369720458984], [65.7, 11.059642791748047], [65.71000000000001, 11.052070617675781], [65.72, 11.039450645446777], [65.73, 11.029985427856445], [65.74, 11.019888877868652], [65.75, 11.012316703796387], [65.76, 11.006007194519043], [65.77, 10.98770809173584], [65.78, 10.980135917663574], [65.79, 10.97319507598877], [65.8, 10.963729858398438], [65.81, 10.952371597290039], [65.82000000000001, 10.944168090820312], [65.83, 10.934072494506836], [65.84, 10.923345565795898], [65.85, 10.913249015808105], [65.86, 10.901260375976562], [65.87, 10.890532493591309], [65.88, 10.87728214263916], [65.89, 10.8709716796875], [65.9, 10.860244750976562], [65.91, 10.85077953338623], [65.92, 10.83626651763916], [65.93, 10.824908256530762], [65.94, 10.816704750061035], [65.95, 10.804084777832031], [65.96000000000001, 10.788941383361816], [65.97, 10.779476165771484], [65.98, 10.770641326904297], [65.99, 10.758652687072754], [66.0, 10.75171184539795], [66.01, 10.735305786132812], [66.02, 10.730257034301758], [66.03, 10.71132755279541], [66.04, 10.700599670410156], [66.05, 10.689242362976074], [66.06, 10.681038856506348], [66.07000000000001, 10.671573638916016], [66.08, 10.662739753723145], [66.09, 10.652643203735352], [66.1, 10.64128589630127], [66.11, 10.631189346313477], [66.12, 10.620462417602539], [66.13, 10.607842445373535], [66.14, 10.602163314819336], [66.15, 10.59459114074707], [66.16, 10.583232879638672], [66.17, 10.571244239807129], [66.18, 10.55925464630127], [66.19, 10.554206848144531], [66.2, 10.5447416305542], [66.21000000000001, 10.529597282409668], [66.22, 10.51887035369873], [66.23, 10.506250381469727], [66.24, 10.497416496276855], [66.25, 10.485426902770996], [66.26, 10.472175598144531], [66.27, 10.464603424072266], [66.28, 10.453246116638184], [66.29, 10.441256523132324], [66.3, 10.430529594421387], [66.31, 10.416646957397461], [66.32000000000001, 10.404658317565918], [66.33, 10.396454811096191], [66.34, 10.38762092590332], [66.35, 10.37878704071045], [66.36, 10.369321823120117], [66.37, 10.356701850891113], [66.38, 10.349129676818848], [66.39, 10.337141036987305], [66.4, 10.32641315460205], [66.41, 10.316317558288574], [66.42, 10.306221008300781], [66.43, 10.292969703674316], [66.44, 10.282242774963379], [66.45, 10.269622802734375], [66.46000000000001, 10.258895874023438], [66.47, 10.245014190673828], [66.48, 10.233024597167969], [66.49, 10.216618537902832], [66.5, 10.205260276794434], [66.51, 10.19264030456543], [66.52, 10.183175086975098], [66.53, 10.176234245300293], [66.54, 10.164244651794434], [66.55, 10.154779434204102], [66.56, 10.142790794372559], [66.57000000000001, 10.128908157348633], [66.58, 10.118812561035156], [66.59, 10.10492992401123], [66.6, 10.088523864746094], [66.61, 10.072117805480957], [66.62, 10.063915252685547], [66.63, 10.055081367492676], [66.64, 10.041830062866211], [66.65, 10.032364845275879], [66.66, 10.02037525177002], [66.67, 10.00649356842041], [66.68, 9.993242263793945], [66.69, 9.984408378601074], [66.7, 9.97115707397461], [66.71000000000001, 9.959798812866211], [66.72, 9.945917129516602], [66.73, 9.939606666564941], [66.74, 9.928879737854004], [66.75, 9.916259765625], [66.76, 9.902377128601074], [66.77, 9.894804954528809], [66.78, 9.879661560058594], [66.79, 9.86704158782959], [66.8, 9.855683326721191], [66.81, 9.849372863769531], [66.82000000000001, 9.838014602661133], [66.83, 9.825394630432129], [66.84, 9.812143325805664], [66.85, 9.798261642456055], [66.86, 9.78501033782959], [66.87, 9.774283409118652], [66.88, 9.752198219299316], [66.89, 9.743364334106445], [66.9, 9.732006072998047], [66.91, 9.720016479492188], [66.92, 9.704872131347656], [66.93, 9.692883491516113], [66.94, 9.681525230407715], [66.95, 9.670166969299316], [66.96000000000001, 9.657546997070312], [66.97, 9.647451400756836], [66.98, 9.634830474853516], [66.99, 9.6253662109375], [67.0, 9.61337661743164], [67.01, 9.597601890563965], [67.02, 9.585612297058105], [67.03, 9.572992324829102], [67.04, 9.559741020202637], [67.05, 9.54964542388916], [67.06, 9.542073249816895], [67.07000000000001, 9.531976699829102], [67.08, 9.51683235168457], [67.09, 9.506736755371094], [67.1, 9.4966402053833], [67.11, 9.487175941467285], [67.12, 9.478972434997559], [67.13, 9.465721130371094], [67.14, 9.455625534057617], [67.15, 9.444897651672363], [67.16, 9.430384635925293], [67.17, 9.415241241455078], [67.18, 9.407037734985352], [67.19, 9.395679473876953], [67.2, 9.384321212768555], [67.21000000000001, 9.369808197021484], [67.22, 9.359712600708008], [67.23, 9.346461296081543], [67.24, 9.336996078491211], [67.25, 9.326269149780273], [67.26, 9.31617259979248], [67.27, 9.304814338684082], [67.28, 9.290301322937012], [67.29, 9.277050018310547], [67.3, 9.265692710876465], [67.31, 9.249286651611328], [67.32000000000001, 9.232879638671875], [67.33, 9.221522331237793], [67.34, 9.210794448852539], [67.35, 9.201330184936523], [67.36, 9.188709259033203], [67.37, 9.17041015625], [67.38, 9.159051895141602], [67.39, 9.144538879394531], [67.4, 9.131288528442383], [67.41, 9.12119197845459], [67.42, 9.103524208068848], [67.43, 9.087118148803711], [67.44, 9.075759887695312], [67.45, 9.066925048828125], [67.46000000000001, 9.056198120117188], [67.47, 9.04547119140625], [67.48, 9.034112930297852], [67.49, 9.021492958068848], [67.5, 9.012027740478516], [67.51, 8.998146057128906], [67.52, 8.986156463623047], [67.53, 8.97606086730957], [67.54, 8.960285186767578], [67.55, 8.953344345092773], [67.56, 8.947033882141113], [67.57000000000001, 8.936938285827637], [67.58, 8.923686981201172], [67.59, 8.915484428405762], [67.6, 8.900970458984375], [67.61, 8.886457443237305], [67.62, 8.870051383972168], [67.63, 8.85932445526123], [67.64, 8.848597526550293], [67.65, 8.834714889526367], [67.66, 8.825250625610352], [67.67, 8.810736656188965], [67.68, 8.800009727478027], [67.69, 8.791807174682617], [67.7, 8.786128044128418], [67.71000000000001, 8.776031494140625], [67.72, 8.761518478393555], [67.73, 8.750791549682617], [67.74, 8.741326332092285], [67.75, 8.733122825622559], [67.76, 8.72555160522461], [67.77, 8.717348098754883], [67.78, 8.70535945892334], [67.79, 8.696524620056152], [67.8, 8.680118560791016], [67.81, 8.668760299682617], [67.82000000000001, 8.656140327453613], [67.83, 8.645413398742676], [67.84, 8.632162094116211], [67.85, 8.620173454284668], [67.86, 8.607553482055664], [67.87, 8.59682559967041], [67.88, 8.590516090393066], [67.89, 8.57663345336914], [67.9, 8.567169189453125], [67.91, 8.555810928344727], [67.92, 8.544452667236328], [67.93, 8.534987449645996], [67.94, 8.52110481262207], [67.95, 8.510377883911133], [67.96000000000001, 8.495234489440918], [67.97, 8.482613563537598], [67.98, 8.470624923706055], [67.99, 8.45800495147705], [68.0, 8.44917106628418], [68.01, 8.43718147277832], [68.02, 8.42266845703125], [68.03, 8.415727615356445], [68.04, 8.404999732971191], [68.05, 8.388593673706055], [68.06, 8.375343322753906], [68.07000000000001, 8.362092018127441], [68.08, 8.348840713500977], [68.09, 8.334327697753906], [68.1, 8.322969436645508], [68.11, 8.312872886657715], [68.12, 8.29141902923584], [68.13, 8.279430389404297], [68.14, 8.266179084777832], [68.15, 8.252927780151367], [68.16, 8.245355606079102], [68.17, 8.230842590332031], [68.18, 8.216959953308105], [68.19, 8.20181655883789], [68.2, 8.196137428283691], [68.21000000000001, 8.18730354309082], [68.22, 8.177838325500488], [68.23, 8.163955688476562], [68.24, 8.150074005126953], [68.25, 8.13997745513916], [68.26, 8.124202728271484], [68.27, 8.11158275604248], [68.28, 8.102747917175293], [68.29, 8.092652320861816], [68.3, 8.078139305114746], [68.31, 8.07056713104248], [68.32000000000001, 8.058577537536621], [68.33, 8.040278434753418], [68.34, 8.030813217163086], [68.35000000000001, 8.018193244934082], [68.36, 8.004941940307617], [68.37, 7.993584156036377], [68.38, 7.981595039367676], [68.39, 7.970868110656738], [68.4, 7.9607720375061035], [68.41, 7.948782920837402], [68.42, 7.93931770324707], [68.43, 7.925435543060303], [68.44, 7.917232513427734], [68.45, 7.905243396759033], [68.46000000000001, 7.891992092132568], [68.47, 7.880002975463867], [68.48, 7.868645191192627], [68.49, 7.857917785644531], [68.5, 7.84592866897583], [68.51, 7.833308696746826], [68.52, 7.820057392120361], [68.53, 7.813116550445557], [68.54, 7.802389621734619], [68.55, 7.794186115264893], [68.56, 7.781566143035889], [68.57000000000001, 7.772732257843018], [68.58, 7.7538018226623535], [68.59, 7.74118185043335], [68.60000000000001, 7.725406646728516], [68.61, 7.711524486541748], [68.62, 7.6976423263549805], [68.63, 7.684391498565674], [68.64, 7.673033237457275], [68.65, 7.649055004119873], [68.66, 7.640220642089844], [68.67, 7.624445915222168], [68.68, 7.608670711517334], [68.69, 7.5941572189331055], [68.7, 7.584692478179932], [68.71000000000001, 7.568286418914795], [68.72, 7.558189868927002], [68.73, 7.5474629402160645], [68.74, 7.532319068908691], [68.75, 7.51717472076416], [68.76, 7.505185604095459], [68.77, 7.497613430023193], [68.78, 7.485624313354492], [68.79, 7.471742153167725], [68.8, 7.459122180938721], [68.81, 7.448395252227783], [68.82000000000001, 7.4376678466796875], [68.83, 7.428833961486816], [68.84, 7.416844844818115], [68.85000000000001, 7.405486583709717], [68.86, 7.396021366119385], [68.87, 7.38592529296875], [68.88, 7.377091407775879], [68.89, 7.364471435546875], [68.9, 7.351850986480713], [68.91, 7.337968826293945], [68.92, 7.323455810546875], [68.93, 7.303894519805908], [68.94, 7.29569149017334], [68.95, 7.282440662384033], [68.96000000000001, 7.274868488311768], [68.97, 7.259093284606934], [68.98, 7.243948936462402], [68.99, 7.232591152191162], [69.0, 7.218077659606934], [69.01, 7.207350730895996], [69.02, 7.195992469787598], [69.03, 7.187789440155029], [69.04, 7.175169467926025], [69.05, 7.161287307739258], [69.06, 7.149298191070557], [69.07000000000001, 7.141095161437988], [69.08, 7.1309990882873535], [69.09, 7.117747783660889], [69.10000000000001, 7.0994486808776855], [69.11, 7.085566520690918], [69.12, 7.07736349105835], [69.13, 7.069160461425781], [69.14, 7.05717134475708], [69.15, 7.048337459564209], [69.16, 7.0369791984558105], [69.17, 7.028144836425781], [69.18, 7.018680095672607], [69.19, 7.006690979003906], [69.2, 6.993439674377441], [69.21000000000001, 6.98145055770874], [69.22, 6.970092296600342], [69.23, 6.953686237335205], [69.24, 6.936649322509766], [69.25, 6.9290771484375], [69.26, 6.917718887329102], [69.27, 6.906361103057861], [69.28, 6.895002841949463], [69.29, 6.881751537322998], [69.3, 6.865345478057861], [69.31, 6.8520941734313965], [69.32000000000001, 6.83884334564209], [69.33, 6.829378128051758], [69.34, 6.81549596786499], [69.35000000000001, 6.804137706756592], [69.36, 6.788362979888916], [69.37, 6.775111675262451], [69.38, 6.762491703033447], [69.39, 6.7523956298828125], [69.4, 6.735989093780518], [69.41, 6.720213890075684], [69.42, 6.705700874328613], [69.43, 6.691818714141846], [69.44, 6.677936553955078], [69.45, 6.662792682647705], [69.46000000000001, 6.648279190063477], [69.47, 6.63502836227417], [69.48, 6.6236701011657715], [69.49, 6.606001853942871], [69.5, 6.589595794677734], [69.51, 6.577606678009033], [69.52, 6.56246280670166], [69.53, 6.554259300231934], [69.54, 6.541008472442627], [69.55, 6.525864124298096], [69.56, 6.516399383544922], [69.57000000000001, 6.497468948364258], [69.58, 6.484848976135254], [69.59, 6.472859859466553], [69.60000000000001, 6.455822467803955], [69.61, 6.447619438171387], [69.62, 6.436261177062988], [69.63, 6.424272060394287], [69.64, 6.41354513168335], [69.65, 6.397139072418213], [69.66, 6.382626056671143], [69.67, 6.368743896484375], [69.68, 6.35864782333374], [69.69, 6.344765663146973], [69.7, 6.334669589996338], [69.71000000000001, 6.321418285369873], [69.72, 6.308166980743408], [69.73, 6.290499210357666], [69.74, 6.2829270362854], [69.75, 6.267782688140869], [69.76, 6.252007484436035], [69.77, 6.239387512207031], [69.78, 6.220457553863525], [69.79, 6.204682350158691], [69.8, 6.190800189971924], [69.81, 6.179441928863525], [69.82000000000001, 6.17186975479126], [69.83, 6.156725883483887], [69.84, 6.143474578857422], [69.85000000000001, 6.130854606628418], [69.86, 6.121389389038086], [69.87, 6.111924171447754], [69.88, 6.100566387176514], [69.89, 6.083528995513916], [69.9, 6.074063777923584], [69.91, 6.060812950134277], [69.92, 6.049454689025879], [69.93, 6.038727760314941], [69.94, 6.028000354766846], [69.95, 6.014749526977539], [69.96000000000001, 6.002129077911377], [69.97, 5.98887825012207], [69.98, 5.976889133453369], [69.99, 5.963637828826904], [70.0, 5.951648712158203], [70.01, 5.942814826965332], [70.02, 5.930825710296631], [70.03, 5.917574405670166], [70.04, 5.902430534362793], [70.05, 5.8910722732543945], [70.06, 5.874034881591797], [70.07000000000001, 5.863938808441162], [70.08, 5.855104923248291], [70.09, 5.838698863983154], [70.10000000000001, 5.826078414916992], [70.11, 5.815351486206055], [70.12, 5.805886268615723], [70.13, 5.790111064910889], [70.14, 5.776228904724121], [70.15, 5.763608932495117], [70.16, 5.750357627868652], [70.17, 5.738999843597412], [70.18, 5.724486827850342], [70.19, 5.714390277862549], [70.2, 5.703663349151611], [70.21000000000001, 5.693567276000977], [70.22, 5.679054260253906], [70.23, 5.667065143585205], [70.24, 5.650027751922607], [70.25, 5.641193866729736], [70.26, 5.633621692657471], [70.27, 5.6121673583984375], [70.28, 5.603964328765869], [70.29, 5.58692741394043], [70.3, 5.573045253753662], [70.31, 5.564842224121094], [70.32000000000001, 5.554746150970459], [70.33, 5.542125701904297], [70.34, 5.528243541717529], [70.35000000000001, 5.51120662689209], [70.36, 5.497955322265625], [70.37, 5.484073162078857], [70.38, 5.468929290771484], [70.39, 5.452523231506348], [70.4, 5.441164970397949], [70.41, 5.426651954650879], [70.42, 5.407721519470215], [70.43, 5.398256301879883], [70.44, 5.379326343536377], [70.45, 5.3685994148254395], [70.46000000000001, 5.354085922241211], [70.47, 5.341465950012207], [70.48, 5.329476833343506], [70.49, 5.310546875], [70.5, 5.300450325012207], [70.51, 5.285306453704834], [70.52, 5.265745162963867], [70.53, 5.250601291656494], [70.54, 5.239243030548096], [70.55, 5.23167085647583], [70.56, 5.219681739807129], [70.57000000000001, 5.207061767578125], [70.58, 5.191917419433594], [70.59, 5.17929744720459], [70.60000000000001, 5.162891387939453], [70.61, 5.149640083312988], [70.62, 5.13828182220459], [70.63, 5.123137950897217], [70.64, 5.116827964782715], [70.65, 5.098528861999512], [70.66, 5.0865397453308105], [70.67, 5.076443195343018], [70.68, 5.065085411071777], [70.69, 5.054358005523682], [70.7, 5.037321090698242], [70.71000000000001, 5.028486728668213], [70.72, 5.0209150314331055], [70.73, 5.009556770324707], [70.74, 4.9956746101379395], [70.75, 4.9798994064331055], [70.76, 4.967910289764404], [70.77, 4.959076404571533], [70.78, 4.946455955505371], [70.79, 4.936991214752197], [70.8, 4.928788185119629], [70.81, 4.918060779571533], [70.82000000000001, 4.909857749938965], [70.83, 4.89976167678833], [70.84, 4.882724761962891], [70.85000000000001, 4.871366500854492], [70.86, 4.861270427703857], [70.87, 4.851174354553223], [70.88, 4.838554382324219], [70.89, 4.830350875854492], [70.9, 4.816468715667725], [70.91, 4.798800945281982], [70.92, 4.78618049621582], [70.93, 4.774191379547119], [70.94, 4.75715446472168], [70.95, 4.747058391571045], [70.96000000000001, 4.7293901443481445], [70.97, 4.717401027679443], [70.98, 4.701625823974609], [70.99, 4.690898895263672], [71.0, 4.682064533233643], [71.01, 4.671968460083008], [71.02, 4.66124153137207], [71.03, 4.647359371185303], [71.04, 4.636632442474365], [71.05, 4.624643325805664], [71.06, 4.613915920257568], [71.07000000000001, 4.594354629516602], [71.08, 4.583627700805664], [71.09, 4.568483352661133], [71.10000000000001, 4.554601669311523], [71.11, 4.543874263763428], [71.12, 4.52999210357666], [71.13, 4.520526885986328], [71.14, 4.506013870239258], [71.15, 4.49528694152832], [71.16, 4.487714767456055], [71.17, 4.476356506347656], [71.18, 4.462474346160889], [71.19, 4.453009605407715], [71.2, 4.441651344299316], [71.21000000000001, 4.430924415588379], [71.22, 4.421459197998047], [71.23, 4.406314849853516], [71.24, 4.391801834106445], [71.25, 4.382336616516113], [71.26, 4.369716644287109], [71.27, 4.353941440582275], [71.28, 4.338797569274902], [71.29, 4.324915409088135], [71.3, 4.3097710609436035], [71.31, 4.300937175750732], [71.32000000000001, 4.2914719581604], [71.33, 4.2782206535339355], [71.34, 4.2630767822265625], [71.35000000000001, 4.249194622039795], [71.36, 4.236574172973633], [71.37, 4.220168113708496], [71.38, 4.2062859535217285], [71.39, 4.1905107498168945], [71.4, 4.178521633148193], [71.41, 4.168425559997559], [71.42, 4.151388645172119], [71.43, 4.141923427581787], [71.44, 4.129934310913086], [71.45, 4.119838237762451], [71.46000000000001, 4.108479976654053], [71.47, 4.091443061828613], [71.48, 4.078191757202148], [71.49, 4.066202640533447], [71.5, 4.053582668304443], [71.51, 4.035914421081543], [71.52, 4.025818347930908], [71.53, 4.008150100708008], [71.54, 3.9942681789398193], [71.55, 3.97975492477417], [71.56, 3.969658851623535], [71.57000000000001, 3.957038640975952], [71.58, 3.945049524307251], [71.59, 3.9311676025390625], [71.60000000000001, 3.920440435409546], [71.61, 3.9097132682800293], [71.62, 3.8989861011505127], [71.63, 3.8838419914245605], [71.64, 3.8661739826202393], [71.65, 3.854815721511841], [71.66, 3.844719648361206], [71.67, 3.8333616256713867], [71.68, 3.8251585960388184], [71.69, 3.810645341873169], [71.7, 3.7967631816864014], [71.71000000000001, 3.7847740650177], [71.72, 3.7746779918670654], [71.73, 3.760795831680298], [71.74, 3.747544765472412], [71.75, 3.7330315113067627], [71.76, 3.7185184955596924], [71.77, 3.709684371948242], [71.78, 3.701481342315674], [71.79, 3.6907541751861572], [71.8, 3.679396152496338], [71.81, 3.666145086288452], [71.82000000000001, 3.6592040061950684], [71.83, 3.64784574508667], [71.84, 3.6390116214752197], [71.85000000000001, 3.6244986057281494], [71.86, 3.616295576095581], [71.87, 3.60430645942688], [71.88, 3.5923173427581787], [71.89, 3.5778040885925293], [71.9, 3.565814971923828], [71.91, 3.5550878047943115], [71.92, 3.5424678325653076], [71.93, 3.529216766357422], [71.94, 3.5203826427459717], [71.95, 3.5090243816375732], [71.96000000000001, 3.4951422214508057], [71.97, 3.485046148300171], [71.98, 3.468640089035034], [71.99, 3.4528648853302], [72.0, 3.4389827251434326], [72.01, 3.425731658935547], [72.02, 3.4181594848632812], [72.03, 3.406801462173462], [72.04, 3.393550395965576], [72.05, 3.3828232288360596], [72.06, 3.372727155685425], [72.07000000000001, 3.356951951980591], [72.08, 3.343700885772705], [72.09, 3.327925682067871], [72.10000000000001, 3.3165676593780518], [72.11, 3.3052096366882324], [72.12, 3.287541389465332], [72.13, 3.2768142223358154], [72.14, 3.2635631561279297], [72.15, 3.2490499019622803], [72.16, 3.2332749366760254], [72.17, 3.219392776489258], [72.18, 3.2048795223236084], [72.19, 3.19667649269104], [72.2, 3.1827943325042725], [72.21000000000001, 3.1676502227783203], [72.22, 3.15881609916687], [72.23, 3.149351119995117], [72.24, 3.1329448223114014], [72.25, 3.1165387630462646], [72.26, 3.105180501937866], [72.27, 3.0881433486938477], [72.28, 3.0799403190612793], [72.29, 3.0723683834075928], [72.3, 3.061641216278076], [72.31, 3.046497106552124], [72.32000000000001, 3.037662982940674], [72.33, 3.025042772293091], [72.34, 3.0136847496032715], [72.35000000000001, 3.0080056190490723], [72.36, 2.999171495437622], [72.37, 2.9884445667266846], [72.38, 2.9720382690429688], [72.39, 2.961942195892334], [72.4, 2.946798086166382], [72.41, 2.930392026901245], [72.42, 2.915247917175293], [72.43, 2.9001035690307617], [72.44, 2.8912696838378906], [72.45, 2.8729703426361084], [72.46000000000001, 2.862243413925171], [72.47, 2.8540401458740234], [72.48, 2.8452060222625732], [72.49, 2.836372137069702], [72.5, 2.8262760639190674], [72.51, 2.8136558532714844], [72.52, 2.799773693084717], [72.53, 2.7846295833587646], [72.54, 2.7757954597473145], [72.55, 2.7694854736328125], [72.56, 2.7593894004821777], [72.57000000000001, 2.749293327331543], [72.58, 2.7354111671447754], [72.59, 2.727207899093628], [72.60000000000001, 2.7196359634399414], [72.61, 2.708908796310425], [72.62, 2.7007057666778564], [72.63, 2.6874547004699707], [72.64, 2.674203395843506], [72.65, 2.6660003662109375], [72.66, 2.649594306945801], [72.67, 2.6369740962982178], [72.68, 2.624354124069214], [72.69, 2.614258050918579], [72.7, 2.6028997898101807], [72.71000000000001, 2.586493730545044], [72.72, 2.57955265045166], [72.73, 2.5681943893432617], [72.74, 2.560622453689575], [72.75, 2.546109199523926], [72.76, 2.53285813331604], [72.77, 2.5196070671081543], [72.78, 2.5069868564605713], [72.79, 2.49499773979187], [72.8, 2.4804847240448], [72.81, 2.467233419418335], [72.82000000000001, 2.4565064907073975], [72.83, 2.4464104175567627], [72.84, 2.4344213008880615], [72.85000000000001, 2.4243252277374268], [72.86, 2.410443067550659], [72.87, 2.3997159004211426], [72.88, 2.386464834213257], [72.89, 2.378892660140991], [72.9, 2.370058536529541], [72.91, 2.3561763763427734], [72.92, 2.3410322666168213], [72.93, 2.326519250869751], [72.94, 2.3126370906829834], [72.95, 2.2974929809570312], [72.96000000000001, 2.291813850402832], [72.97, 2.2810866832733154], [72.98, 2.269728660583496], [72.99, 2.2583706378936768], [73.0, 2.24764347076416], [73.01, 2.2375473976135254], [73.02, 2.229344367980957], [73.03, 2.219248056411743], [73.04, 2.2085211277008057], [73.05, 2.1965320110321045], [73.06, 2.1845428943634033], [73.07000000000001, 2.1769707202911377], [73.08, 2.169398784637451], [73.09, 2.156778573989868], [73.10000000000001, 2.1428964138031006], [73.11, 2.1302762031555176], [73.12, 2.120180130004883], [73.13, 2.106929063796997], [73.14, 2.0987260341644287], [73.15, 2.0867369174957275], [73.16, 2.0741167068481445], [73.17, 2.060234546661377], [73.18, 2.0495076179504395], [73.19, 2.0425665378570557], [73.2, 2.023005247116089], [73.21000000000001, 2.016695261001587], [73.22, 2.0015511512756348], [73.23, 1.9882999658584595], [73.24, 1.975679874420166], [73.25, 1.9617977142333984], [73.26, 1.9504395723342896], [73.27, 1.940974473953247], [73.28, 1.933402419090271], [73.29, 1.9239373207092285], [73.3, 1.9062691926956177], [73.31, 1.8974350690841675], [73.32000000000001, 1.8873389959335327], [73.33, 1.8766119480133057], [73.34, 1.862729787826538], [73.35000000000001, 1.8494786024093628], [73.36, 1.833072543144226], [73.37, 1.821083426475525], [73.38, 1.8116183280944824], [73.39, 1.7996292114257812], [73.4, 1.7882710695266724], [73.41, 1.7775439023971558], [73.42, 1.7680789232254028], [73.43, 1.7541967630386353], [73.44, 1.7365285158157349], [73.45, 1.7295875549316406], [73.46000000000001, 1.7194913625717163], [73.47, 1.7106573581695557], [73.48, 1.699930191040039], [73.49, 1.6898341178894043], [73.5, 1.6778450012207031], [73.51, 1.6696419715881348], [73.52, 1.6639628410339355], [73.53, 1.651342749595642], [73.54, 1.640615701675415], [73.55, 1.6330435276031494], [73.56, 1.6267335414886475], [73.57000000000001, 1.6185303926467896], [73.58, 1.6103273630142212], [73.59, 1.6008622646331787], [73.60000000000001, 1.5920281410217285], [73.61, 1.5775150060653687], [73.62, 1.5648949146270752], [73.63, 1.5522748231887817], [73.64, 1.5415476560592651], [73.65, 1.5314515829086304], [73.66, 1.5194624662399292], [73.67, 1.5093663930892944], [73.68, 1.4973772764205933], [73.69, 1.4879121780395508], [73.7, 1.4790780544281006], [73.71000000000001, 1.4721370935440063], [73.72, 1.4601479768753052], [73.73, 1.4494208097457886], [73.74, 1.4386937618255615], [73.75, 1.4273356199264526], [73.76, 1.4185014963150024], [73.77, 1.4096674919128418], [73.78, 1.3919992446899414], [73.79, 1.3800101280212402], [73.8, 1.368021011352539], [73.81, 1.3610799312591553], [73.82000000000001, 1.3535078763961792], [73.83, 1.3453048467636108], [73.84, 1.3333157300949097], [73.85000000000001, 1.3244816064834595], [73.86, 1.3137545585632324], [73.87, 1.301134467124939], [73.88, 1.2910382747650146], [73.89, 1.2702151536941528], [73.9, 1.2626430988311768], [73.91, 1.255702018737793], [73.92, 1.248129963874817], [73.93, 1.2374027967453003], [73.94, 1.22856867313385], [73.95, 1.2140555381774902], [73.96000000000001, 1.2045904397964478], [73.97, 1.1963874101638794], [73.98, 1.1825052499771118], [73.99, 1.1698851585388184], [74.0, 1.1623131036758423], [74.01, 1.1509549617767334], [74.02, 1.1389658451080322], [74.03, 1.1250836849212646], [74.04, 1.1156185865402222], [74.05, 1.1055225133895874], [74.06, 1.0954264402389526], [74.07000000000001, 1.0840682983398438], [74.08, 1.0758652687072754], [74.09, 1.0670311450958252], [74.10000000000001, 1.0607211589813232], [74.11, 1.0544110536575317], [74.12, 1.0481009483337402], [74.13, 1.044314980506897], [74.14, 1.0354808568954468], [74.15, 1.025384783744812], [74.16, 1.0190746784210205], [74.17, 1.0089786052703857], [74.18, 0.9995135068893433], [74.19, 0.9900484681129456], [74.2, 0.9862623810768127], [74.21000000000001, 0.976797342300415], [74.22, 0.9667012095451355], [74.23, 0.9509260654449463], [74.24, 0.9414609670639038], [74.25, 0.9319958686828613], [74.26, 0.9250548481941223], [74.27, 0.9149587154388428], [74.28, 0.9073866605758667], [74.29, 0.8985525965690613], [74.3, 0.8922424912452698], [74.31, 0.881515383720398], [74.32000000000001, 0.8758363723754883], [74.33, 0.8701573014259338], [74.34, 0.8613232374191284], [74.35000000000001, 0.8493341207504272], [74.36, 0.8417620062828064], [74.37, 0.8354519605636597], [74.38, 0.8278799057006836], [74.39, 0.8152597546577454], [74.4, 0.8076876997947693], [74.41, 0.7975916266441345], [74.42, 0.7906505465507507], [74.43, 0.7773994207382202], [74.44, 0.7673033475875854], [74.45, 0.757838249206543], [74.46000000000001, 0.7477421164512634], [74.47, 0.7452180981636047], [74.48, 0.738277018070221], [74.49, 0.7338600158691406], [74.5, 0.7250258922576904], [74.51, 0.7174538373947144], [74.52, 0.7130367755889893], [74.53, 0.7117747664451599], [74.54, 0.7042027115821838], [74.55, 0.7010476589202881], [74.56, 0.6947376132011414], [74.57000000000001, 0.6840105056762695], [74.58, 0.674545407295227], [74.59, 0.6701284050941467], [74.60000000000001, 0.6625562906265259], [74.61, 0.6537222266197205], [74.62, 0.6455191373825073], [74.63, 0.637316107749939], [74.64, 0.6316370368003845], [74.65, 0.6234339475631714], [74.66, 0.614599883556366], [74.67, 0.6076588034629822], [74.68, 0.6007177233695984], [74.69, 0.5969316959381104], [74.7, 0.5912526249885559], [74.71000000000001, 0.5887286067008972], [74.72, 0.5843115448951721], [74.73, 0.5792635083198547], [74.74, 0.5723224878311157], [74.75, 0.5704294443130493], [74.76, 0.5615953803062439], [74.77, 0.554023265838623], [74.78, 0.5489752292633057], [74.79, 0.5388791561126709], [74.8, 0.5332000851631165], [74.81, 0.5268900394439697], [74.82000000000001, 0.520579993724823], [74.83, 0.5123769044876099], [74.84, 0.5054358243942261], [74.85000000000001, 0.501018762588501], [74.86, 0.49470871686935425], [74.87, 0.48776766657829285], [74.88, 0.48145759105682373], [74.89, 0.47388550639152527], [74.9, 0.46946847438812256], [74.91, 0.4644204378128052], [74.92, 0.4568483531475067], [74.93, 0.4530623257160187], [74.94, 0.4480142593383789], [74.95, 0.44233521819114685], [74.96000000000001, 0.4385491907596588], [74.97, 0.4347631335258484], [74.98, 0.42845308780670166], [74.99, 0.4227740466594696], [75.0, 0.4158329665660858], [75.01, 0.4120469391345978], [75.02, 0.40636786818504333], [75.03, 0.40384384989738464], [75.04, 0.4000578224658966], [75.05, 0.3931167423725128], [75.06, 0.3886997103691101], [75.07000000000001, 0.3861756920814514], [75.08, 0.38302063941955566], [75.09, 0.3798656165599823], [75.10000000000001, 0.37607958912849426], [75.11, 0.37355557084083557], [75.12, 0.36976951360702515], [75.13, 0.36472147703170776], [75.14, 0.3634594678878784], [75.15, 0.3571493923664093], [75.16, 0.3495773375034332], [75.17, 0.3457913100719452], [75.18, 0.34200525283813477], [75.19, 0.3388502299785614], [75.2, 0.3344331979751587], [75.21000000000001, 0.33064714074134827], [75.22, 0.3274921178817749], [75.23, 0.3249680995941162], [75.24, 0.3205510675907135], [75.25, 0.31487199664115906], [75.26, 0.31045496463775635], [75.27, 0.3066689372062683], [75.28, 0.3022518754005432], [75.29, 0.29720383882522583], [75.3, 0.29215577244758606], [75.31, 0.2915247678756714], [75.32000000000001, 0.28773874044418335], [75.33, 0.28332170844078064], [75.34, 0.2795356810092926], [75.35000000000001, 0.2751186192035675], [75.36, 0.2707015872001648], [75.37, 0.2662845253944397], [75.38, 0.2612364888191223], [75.39, 0.2549264430999756], [75.4, 0.25177139043807983], [75.41, 0.2479853630065918], [75.42, 0.2454613447189331], [75.43, 0.24167530238628387], [75.44, 0.23915128409862518], [75.45, 0.2341032326221466], [75.46000000000001, 0.22842417657375336], [75.47, 0.22779317200183868], [75.48, 0.22400712966918945], [75.49, 0.2227451205253601], [75.5, 0.2183280885219574], [75.51, 0.2139110416173935], [75.52, 0.20886299014091492], [75.53, 0.20381493866443634], [75.54, 0.20065991580486298], [75.55, 0.1981358826160431], [75.56, 0.1956118643283844], [75.57000000000001, 0.19245684146881104], [75.58, 0.18993280827999115], [75.59, 0.1886707991361618], [75.60000000000001, 0.18551577627658844], [75.61, 0.1842537522315979], [75.62, 0.18046772480010986], [75.63, 0.17857469618320465], [75.64, 0.17605067789554596], [75.65, 0.17415766417980194], [75.66, 0.17163363099098206], [75.67, 0.17100262641906738], [75.68, 0.17100262641906738], [75.69, 0.1684786081314087], [75.7, 0.16595458984375], [75.71000000000001, 0.16343055665493011], [75.72, 0.16216854751110077], [75.73, 0.16090653836727142], [75.74, 0.1571204960346222], [75.75, 0.15585848689079285], [75.76, 0.15333446860313416], [75.77, 0.15207244455814362], [75.78, 0.1476554125547409], [75.79, 0.14639340341091156], [75.8, 0.1457623839378357], [75.81, 0.14386937022209167], [75.82000000000001, 0.1407143473625183], [75.83, 0.1388213187456131], [75.84, 0.1388213187456131], [75.85000000000001, 0.13819031417369843], [75.86, 0.13692830502986908], [75.87, 0.13566629588603973], [75.88, 0.13566629588603973], [75.89, 0.13503529131412506], [75.9, 0.1318802535533905], [75.91, 0.13124924898147583], [75.92, 0.12998723983764648], [75.93, 0.12872523069381714], [75.94, 0.1274632215499878], [75.95, 0.12304617464542389], [75.96000000000001, 0.12178415805101395], [75.97, 0.11799812316894531], [75.98, 0.11673611402511597], [75.99, 0.1161051094532013], [76.0, 0.11547410488128662], [76.01, 0.11295007914304733], [76.02, 0.11168806254863739], [76.03, 0.11042605340480804], [76.04, 0.10979504883289337], [76.05, 0.10790202766656876], [76.06, 0.1047469973564148], [76.07000000000001, 0.1022229716181755], [76.08, 0.10032995790243149], [76.09, 0.09969895333051682], [76.10000000000001, 0.09906794130802155], [76.11, 0.09843693673610687], [76.12, 0.0978059321641922], [76.13, 0.09654392302036285], [76.14, 0.09591291844844818], [76.15, 0.09528190642595291], [76.16, 0.09465090185403824], [76.17, 0.09275788813829422], [76.18, 0.09149587154388428], [76.19, 0.0908648669719696], [76.2, 0.09023386240005493], [76.21000000000001, 0.09023386240005493], [76.22, 0.08960285782814026], [76.23, 0.08897184580564499], [76.24, 0.08770983666181564], [76.25, 0.08581681549549103], [76.26, 0.08455480635166168], [76.27, 0.08329279720783234], [76.28, 0.08329279720783234], [76.29, 0.08139977604150772], [76.3, 0.08076877146959305], [76.31, 0.0795067548751831], [76.32000000000001, 0.07761374115943909], [76.33, 0.07635172456502914], [76.34, 0.07635172456502914], [76.35000000000001, 0.07572071999311447], [76.36, 0.07572071999311447], [76.37, 0.0750897154211998], [76.38, 0.07382770627737045], [76.39, 0.07256568968296051], [76.4, 0.07256568968296051], [76.41, 0.07130368053913116], [76.42, 0.07004167139530182], [76.43, 0.06941065937280655], [76.44, 0.06877965480089188], [76.45, 0.06751764565706253], [76.46000000000001, 0.06688664108514786], [76.47, 0.06625562906265259], [76.48, 0.06625562906265259], [76.49, 0.06499361991882324], [76.5, 0.06310059875249863], [76.51, 0.062469594180583954], [76.52, 0.062469594180583954], [76.53, 0.06183858960866928], [76.54, 0.06120758503675461], [76.55, 0.05931456759572029], [76.59, 0.05931456759572029], [76.60000000000001, 0.05868355929851532], [76.61, 0.05805255472660065], [76.62, 0.056790541857481], [76.65, 0.056790541857481], [76.66, 0.05615953728556633], [76.67, 0.05615953728556633], [76.68, 0.05552852898836136], [76.69, 0.05552852898836136], [76.7, 0.054897524416446686], [76.71000000000001, 0.05363551154732704], [76.72, 0.05363551154732704], [76.73, 0.05300450697541237], [76.74, 0.05300450697541237], [76.75, 0.051742494106292725], [76.78, 0.051742494106292725], [76.79, 0.05111148580908775], [76.8, 0.049218468368053436], [76.81, 0.04858746379613876], [76.83, 0.04858746379613876], [76.84, 0.04795645922422409], [76.85000000000001, 0.046694446355104446], [76.86, 0.046063438057899475], [76.87, 0.0454324334859848], [76.88, 0.04417042061686516], [76.89, 0.043539416044950485], [76.9, 0.040384385734796524], [76.91, 0.03975337743759155], [76.92, 0.03849136829376221], [76.93, 0.03722935542464256], [76.94, 0.03722935542464256], [76.95, 0.03659835085272789], [76.96000000000001, 0.03659835085272789], [76.97, 0.03596734255552292], [76.98, 0.0340743251144886], [77.0, 0.0340743251144886], [77.01, 0.03344332054257393], [77.02, 0.03344332054257393], [77.03, 0.03281231224536896], [77.04, 0.03281231224536896], [77.05, 0.03155029937624931], [77.06, 0.03028828836977482], [77.07000000000001, 0.03028828836977482], [77.08, 0.029026277363300323], [77.12, 0.029026277363300323], [77.13, 0.0283952709287405], [77.14, 0.025871247053146362], [77.15, 0.025871247053146362], [77.16, 0.02524024061858654], [77.17, 0.02524024061858654], [77.18, 0.024609234184026718], [77.25, 0.024609234184026718], [77.26, 0.023978229612112045], [77.31, 0.023978229612112045], [77.32000000000001, 0.023347223177552223], [77.33, 0.0227162167429924], [77.34, 0.0227162167429924], [77.35000000000001, 0.02208521030843258], [77.36, 0.020823199301958084], [77.37, 0.020192192867398262], [77.38, 0.01956118643283844], [77.43, 0.01956118643283844], [77.44, 0.018930179998278618], [77.48, 0.018930179998278618], [77.49, 0.018299175426363945], [77.5, 0.018299175426363945], [77.51, 0.017668168991804123], [77.52, 0.0170371625572443], [77.60000000000001, 0.0170371625572443], [77.61, 0.015775149688124657], [77.67, 0.015775149688124657], [77.68, 0.01514414418488741], [77.69, 0.01514414418488741], [77.7, 0.014513138681650162], [77.73, 0.014513138681650162], [77.74, 0.01388213224709034], [77.77, 0.01388213224709034], [77.78, 0.013251126743853092], [77.85000000000001, 0.013251126743853092], [77.86, 0.01262012030929327], [77.88, 0.01262012030929327], [77.89, 0.0113581083714962], [77.91, 0.0113581083714962], [77.92, 0.010727101936936378], [77.98, 0.010727101936936378], [77.99, 0.010096096433699131], [78.0, 0.009465089999139309], [78.05, 0.009465089999139309], [78.06, 0.008834084495902061], [78.07000000000001, 0.00820307806134224], [78.12, 0.00820307806134224], [78.13, 0.00694106612354517], [78.2, 0.00694106612354517], [78.21000000000001, 0.006310060154646635], [78.23, 0.006310060154646635], [78.24, 0.0056790541857481], [78.4, 0.0056790541857481], [78.41, 0.0050480482168495655], [78.45, 0.0050480482168495655], [78.46000000000001, 0.004417042247951031], [78.51, 0.004417042247951031], [78.52, 0.0037860360462218523], [78.53, 0.0037860360462218523], [78.54, 0.0031550300773233175], [78.62, 0.0031550300773233175], [78.63, 0.0025240241084247828], [78.69, 0.0025240241084247828], [78.7, 0.0018930180231109262], [78.72, 0.0018930180231109262], [78.73, 0.0012620120542123914], [78.76, 0.0012620120542123914], [78.77, 0.0006310060271061957], [79.65843, 0.0006310060271061957], [79.6584307965843, 0.0]]}
