# Supplementary material for: The deployment of ProKnow for cloud-based clinical research in radiotherapy
Source: PLOS Digit Health. 2026 Jul 17;5(7):e0001131. doi: 10.1371/journal.pdig.0001131 (PMC13378969; doi:10.1371/journal.pdig.0001131)
Supplement: S2 Python Script — Python script using the ProKnow API to download the dummy-run RT-Structures, initiate the calculation of the Dice similarity coefficient (DSC) and Hausdorff Distance (HD, and 95th percentile HD95), and store the similarity metric computations in ProKnow. (TXT) [file pdig.0001131.s002.txt]

import csv
import subprocess
from proknow import ProKnow
from pprint import pprint
import os
from os import path
from pathlib import Path
import time
from watchdog.observers import Observer
from watchdog.events import FileSystemEventHandler
import subprocess, shlex
import shutil
import re
import matplotlib
from matplotlib import pyplot as plt
import numpy as np

import plotly.graph_objects as go
import plotly.offline as pyo
from plotly.offline import init_notebook_mode
from tabulate import tabulate
#! /usr/bin/env python

# S2 APPENDIX

pk = ProKnow('https://myhostname.proknow.com', credentials_file="./mycredentials.json")
workspaces = pk.workspaces.query()
print('The workspaces are as follows:')
for workspace in workspaces:
    print(workspace.name)

### SCRIPT FOR CALCULATING DICE AND SETTING UP SCORECARDS FOR THE DUMMY RUNS OF CHOICE.
### IT LOOPS THROUGH ALL DUMMYS OF CHOICE, DOWNLOADS THE STRUCTURE SET AND CTs, CALCULATES THE MASKS FOR EACH DUMMY AND THEN THE DICE COEFFICIENTS.
### THE RESULTED DICTIONARY HAS FOR KEYS THE IDs OF THE DUMMYS AND VALUES A DICTIONARY CONTAINING STRUCTURES AS KEYS AND DICE COEFFICIENTS (AND/OR HAUSDORFF DISTANCES)
### AS VALUES. FINALLY, THE DICTIONARY IS INPUT FOR THE RADAR GRAPH WHICH SHOWS THE DICE COEFFICIENTS FOR ALL DUMMYS


def listComparison(OriginalList: list, NewList: list):
    Union = set(OriginalList).union(set(NewList))
    Intersection = set(OriginalList).intersection(set(NewList))
    differencesList = list(Union - Intersection)
    return differencesList


def PatientItem(workspace, mrn):
    workspace_data = pk.workspaces.resolve_by_name(workspace)
    print(workspace_data)
    workspace_item = workspace_data.data
    workspace_id = workspace_item['id']
    print(mrn)


def GeneratePatientList(workspace):
    Patients = []
    patients = [patient.get() for patient in pk.patients.query(workspace)]
    for patient in patients:
        Patient = patient.mrn
        Patients.append(Patient)

    return Patients


def GeneratePatientItems(workspace):
    PatientItems = [patient.get() for patient in pk.patients.query(workspace)]
    return PatientItems


def CreateDirectory(parent_dir, new_dir):
    if Path(os.path.join(parent_dir, new_dir)).is_dir() == False:
        # If the new_directory does not exist, then create it
        new_directory_path = os.path.join(parent_dir, new_dir)
        new_directory_path = str(new_directory_path)
        new_directory_path = '/'.join(new_directory_path.split('\\'))
        new_directory_path = "%s" % new_directory_path.strip('\n')
        print("NEW DIRECTORY MADE: ")
        print(new_dir)
        os.mkdir(new_directory_path)

    elif Path(os.path.join(parent_dir, new_dir)).is_dir() == True:
        # If the directory already exists, then define its path
        print("The Directory already exists: ")
        new_directory_path = (os.path.abspath(os.path.join(parent_dir, new_dir)))
        new_directory_path = str(new_directory_path)
        new_directory_path = '/'.join(new_directory_path.split('\\'))
        print(new_directory_path)

    else:
        pass

    return new_directory_path


def Download_CT_OR_StructureSet(workspace, mrn, modality, CT_Frame_Of_Reference):

    # The Directory in which all data will be saved is the current directory
    parent_dir = Path(__file__).parent
    patients = pk.patients.lookup(workspace, [mrn])
    Patient = patients[0].get()
    directory_path = ''

    Entity = Patient.find_entities(modality=modality)
    for entities in Entity:

        if entities.data['frame_of_reference'] in CT_Frame_Of_Reference:
            pprint(entities.data, depth=1)
            directory = "%s_%s" % (modality, mrn)
            directory_path = CreateDirectory(parent_dir, directory)

            # If the data are not within the directory, they are dowloaded here
            if len(os.listdir(directory_path)) == 0:
                Data = entities.get()
                Data.download("%s/" % (directory_path))

        else:
            directory_path = ''
            "For Patient %s, either CT or Structure Set Data has an unecessarily modified Frame Of Reference UID! - Study this data" % (mrn)

    return directory_path


def Masks(StructureSet, CTimages, mrns):

    plastimatch = '"C:\\Program Files\\Plastimatch\\bin\\plastimatch.exe"'
    plastimatch_dir = "C:/Program Files/Plastimatch/bin"

    parent_dir = Path(__file__).parent

    MasksOutput = CreateDirectory(Path(__file__).parent, "Masks_%s" % (mrns))

    if len(os.listdir(MasksOutput))==0:
        print("Masks for %s are now created in %s with CT images in %s and RTStruct in %s" % (mrns, MasksOutput, CTimages, StructureSet))
        os.chdir(plastimatch_dir)
        mycmd1 = "plastimatch convert --input %s --referenced-ct %s/ --output-prefix %s" % (StructureSet, CTimages, MasksOutput)
        print(mycmd1)
        subprocess.run(shlex.split(mycmd1))
    else:
        print("Masks for %s already exist in %s, the CTs are in %s and the RTStruct in %s" % (mrns, MasksOutput, CTimages, StructureSet))

    return MasksOutput


def DiceCalculation(StructureSet, CTimages, MasksOutput, DICEResults, mrns):

    plastimatch = '"C:\\Program Files\\Plastimatch\\bin\\plastimatch.exe"'
    plastimatch_dir = "C:/Program Files/Plastimatch/bin"
    Masks_Referece_Dir = "Masks_%s" % ("ref-dummy")
    parent_dir = Path(__file__).parent
    MasksRef = CreateDirectory(parent_dir, Masks_Referece_Dir)
    print("REFERENCE MASKS DIRECTORY IS: ")
    print(MasksRef)
    print("CT IMAGES: ")
    print(CTimages)

    Structures = ["Brain-GTV.mha","Brainstem.mha","Brainstem_Centre.mha","Brainstem_PRV.mha","Cochlea_L.mha", "Cochlea_R.mha", "Eye_L.mha","Eye_R.mha",
                   "Glnd_Lacrimal_L.mha", "Glnd_Lacrimal_R.mha", "Lens_L.mha", "Lens_R.mha","OpticChiasm.mha","OpticChiasm_PRV.mha","OpticNrv_L.mha",
                  "OpticNrv_PRV_L.mha", "OpticNrv_PRV_R.mha", "OpticNrv_R.mha","PTV60.mha","PTV60ex.mha","PTV75.mha",
                  "CTV60.mha","CTV60ex.mha","GTV.mha","GTVu.mha", "Pituitary.mha"]

    os.chdir(plastimatch_dir)

    dictionary = {}
    Table = []
    file1 = open(DICEResults, "a")

    try:

        with file1:

            writer = csv.writer(file1, delimiter=",")
            writer.writerow([mrns])
            head_table = ["DICE", "Hausdorff", "Hausdorff (Percent) - boundary"]
            writer.writerow(head_table)

            for structures in Structures:

                print(structures)
                print(MasksRef)
                print(MasksOutput)
                scores_list = []

                mycmd2 = "plastimatch dice --all %s/%s %s/%s" % (MasksRef, structures, MasksOutput, structures)  # Here calculating DICE between ROIs of Different Structure Sets
                print("DICE CALCULATION PROCEEDING: ")
                print(mycmd2)
                results = subprocess.run((shlex.split(mycmd2)), shell=True, capture_output=True, encoding='ascii')
                print("Results for %s: " % mrns)
                print(results.stdout)
                list_results = str(results.stdout.splitlines(keepends=False))

                my_table_data = []
                for dice in list_results.split("'"):

                    if dice.startswith("DICE"):
                        DICE = float(dice.split(":")[1].strip())
                        print("The Patient is %s" % (mrns))
                        print(DICE)
                        scores_list.append(DICE)
                        structures = structures.split(".")[0]
                        my_table_data.append(structures)
                        my_table_data.append(dice.split(":")[1].strip())

                    if dice.startswith("Hausdorff") and "boundary" not in dice:
                        print("Haussdorff is: ")
                        print(dice)
                        hausdorff = float(dice.split("=")[1].strip())
                        scores_list.append(hausdorff)
                        my_table_data.append(dice.split("=")[1].strip())

                    if dice.startswith("Percent") and "boundary" in dice:
                        print("Hausdorff (Percent) - boundary - is: ")
                        print(dice)
                        hausdorff_percent = float(dice.split("=")[1].strip())
                        my_table_data.append(dice.split("=")[1].strip())
                        Table.append(my_table_data)
                        print(Table)


                dictionary[structures] = scores_list
            print(Table)
            writer.writerows(Table)
        file1.close()

        print(tabulate(Table, headers=head_table, tablefmt="grid"))

    except IOError as e:
        print("Structure %s could not be found for DICE Calculation" % structures)

    print("Dictionary - DICE and Hausdorff")
    print(dictionary)

    return dictionary


def CustomMetric(name):
    if pk.custom_metrics.find(name=name):
        metric = pk.custom_metrics.find(name=name)
    else:
        metric = pk.custom_metrics.create(name, "patient", {"number": {}})

    CustomMetricItem = pk.custom_metrics.find(name=name)
    CustomMetricName = CustomMetricItem.name

    return CustomMetricName


def Set_DICE_Scorecards(workspace, mrns, Dictionary):
    print("SET Dice Function: ")
    print(mrns)


    for Patients in pk.patients.query(workspace):

        # HERE ACCESSING THE PATIENT ITEM
        Patient = Patients.get()

        if Patient.mrn == mrns and Patient.mrn!="ref-dummy":
            print(Patient.mrn)
            print(Patient)
            print("DICTIONARY IS: ")
            print(Dictionary)
            # I CAN NOW SET THE METADATA (i.e CUSTOM METRIC VALUES)

            # INITIALLY THERE IS NO METADATA ( IN CASE THERE IS NO CUSTOM METRIC VALUE PATIENT ASSOCIATION)

            print("METADATA for patient %s: "% mrns)
            meta = Patient.get_metadata()
            print("METADATA initially: ")
            print(meta)
            # HERE SETTING THE METADATA VALUE FROM A CSV FILE

            for key, values in Dictionary.items():
                print(key, values)
                key = key.split(".")[0]

                ScorecardName = 'DICE_%s' % (key)
              #  ScorecardName_Hausdorff = 'Hausdorff_%s' % (key)

                CustomMetricName = CustomMetric(ScorecardName)
              #  CustomMetricName_Hausdorff = CustomMetric(ScorecardName_Hausdorff)
                print(CustomMetricName)
                meta[CustomMetricName] = values[0]
              #  meta[CustomMetricName_Hausdorff] = values[1]
                Patient.set_metadata(meta)
                print("VALUES: ")
                print(values)
                print(type(values))

                print(meta)

                # WE COULD CHANGE THE METADATA VALUE ANYTIME.
                # THEN WHEN WE PASS THE CSV FILE PROKNOW UPDATES ITS DATABASE TO THAT VALUE AGAIN
                # IF WE DELETE THE CUSTOM METRIC THE METADATA VALUE IS AGAIN EMPTY

                # WE ALWAYS NEED TO SAVE THE DATA FOR THAT PATIENT TO BE UPDATED
                Patient.save()

                for scorecards in [ScorecardName]: #, ScorecardName_Hausdorff]:

                    if Patient.scorecards.find(name=scorecards):
                        print(Patient.scorecards.find(name=scorecards))
                        scorecard = Patient.scorecards.find(name=scorecards).get()
                        scorecard.custom = [{"id": pk.custom_metrics.resolve_by_name(scorecards).id, }]
                        scorecard.save()

                        Patient.save()

                    else:
                        # HERE WE CREATE A SCORECARD FOR THE PATIENT - if not already there
                        # OTHERWISE, IF SCORECARD ALREADY EXISTS THEN WE CAN USE THE FIND METHOD TO GET IT
                        Patient.scorecards.create(scorecards, [], [{"id": pk.custom_metrics.resolve_by_name(scorecards).id, }])

                    Patient.save()
                    print("LAST PRINT OF METADATA: ")
                    print(Patient.get_metadata())

    return


def Graph(Dictionary):

    colour = ['r', 'tab:orange', 'tab:green', 'tab:blue', 'tab:pink', 'tab:red', 'tab:cyan', 'tab:brown', 'tab:olive', 'powderblue']
    fig, ax = plt.subplots(figsize=(6, 6), subplot_kw=dict(polar=True))
    for i, (keys, values) in enumerate(Dictionary.items()):
        if keys != 'ref-dummy':
            Structures = []
            Dice_Coefficients = []
            Hausdorff_Coefficients = []
            for structures, coefficients in values.items():
                Structures.append(structures)
                Dice_Coefficients.append(coefficients[0]) # for Hausdorff Calculation we should change the index to 1

            label_loc = np.linspace(start=0, stop=2 * np.pi, num=len(Dice_Coefficients), endpoint=False).tolist()
            label_loc += label_loc[:1]
            Dice_Coefficients += Dice_Coefficients[:1]
            Structures += Structures[:1]

            # Draw the outline of our data.
            ax.plot(label_loc, Dice_Coefficients, color=colour[i], linewidth=1, label=keys)
            # Fill it in.
            ax.fill(label_loc, Dice_Coefficients, color=colour[i], alpha=0.25)

            # Fix axis to go in the right order and start at 12 o'clock.
            ax.set_theta_offset(np.pi / 2)
            ax.set_theta_direction(-1)

            # Draw axis lines for each angle and label.
            ax.set_thetagrids(np.degrees(label_loc), labels=Structures)

            # Go through labels and adjust alignment based on where
            # it is in the circle.
            for label, angle in zip(ax.get_xticklabels(), label_loc):
                if angle in (0, np.pi):
                    label.set_horizontalalignment('center')
                elif 0 < angle < np.pi:
                    label.set_horizontalalignment('left')
                else:
                    label.set_horizontalalignment('right')

            ax.set_rgrids([0,0.1,0.2,0.3,0.4,0.5,0.6,0.7,0.8,0.9,1.0]) # for DICE Calculation
            #ax.set_rgrids([0, 2, 4, 6, 8, 10, 12, 14, 16, 18, 20, 22, 24, 26]) # for Hausdorff Calculation
            ax.set_rlabel_position(180 / len(Structures))
            # Add some custom styling.
            # Change the color of the tick labels.
            ax.tick_params(colors='#222222')
            # Make the y-axis (0-100) labels smaller.
            ax.tick_params(axis='y', labelsize=10)
            # Change the color of the circular gridlines.
            ax.grid(color='#AAAAAA')
            # Change the color of the outermost gridline (the spine).
            ax.spines['polar'].set_color('#222222')

            ax.set_facecolor('#FAFAFA')
            ax.set_title('Dice Coefficients', y=1.08)
            # Add a legend as well.
            ax.legend(loc='upper right', bbox_to_anchor=(1.3, 1.1))

    plt.show()


pollTime = 30


def fileWatcher(pollTime: int, workspace):
    while True:


        localtime = time.localtime()
        LocalTime = time.strftime("%I:%M:%S %p", localtime)

        previousFileList = GeneratePatientList(workspace=workspace)
        print("Current Patient List: ")
        print(previousFileList)
        print('Go to Sleep at time %s' % LocalTime)
        time.sleep(pollTime)

        DICTIONARY = {}

        localtime = time.localtime()
        LocalTime = time.strftime("%I:%M:%S %p", localtime)

        newFileList = GeneratePatientList(workspace=workspace)

        previousFileList.sort()
        newFileList.sort()

        # The Frame of Reference UID of our DUMMY CT image (and of the RTStruct). Since the centers work on the same CT images, and the UID is not altered in the
        # anonymization rules file, then it should be that the data sent from the centres (CT, RTStruct) will all have the same Frame of Reference UIDs.
        Frame_Of_Reference_UID = ['here the frame of reference of the ref-dummy']

        if previousFileList == newFileList:
            pass
        elif len(newFileList) > len(previousFileList):
            print(newFileList)
            diff = listComparison(previousFileList, newFileList)
            print('A Patient is added at time %s' % LocalTime)
            print(diff)
        else:
            print(
                "The following patients have been removed at time %s from the workspace: No action needed" % LocalTime)
            removed = listComparison(newFileList, previousFileList)
            print(removed)

        for mrns in newFileList:
            print(mrns)

            # Downloading the CTs & RTSTRUCTs for the patients within the defined workspace
            # if the data are already there they are not downloaded again
            RTSTRUCTs = Download_CT_OR_StructureSet(workspace, mrns, 'RTSTRUCT', Frame_Of_Reference_UID)
            CTs = Download_CT_OR_StructureSet(workspace, mrns, 'CT', Frame_Of_Reference_UID)

            # If CT images and Structure Set is downloaded and exists then we proceed to the Mask Calculation first, followed by the Dice Calculation
            # and finally writing the DICE values into ProKnow Scorecards

            if CTs and RTSTRUCTs is not False and (mrns== "ref-dummy" or mrns=="other-dummy"):
                ResultsFileName = "DICE_RESULTS_%s.csv" % (mrns)
                DICEResults = Path(__file__).parent / ResultsFileName
                file1 = open(DICEResults, "w")  # we first create it, then we append it
                Masks_Directory = Masks(StructureSet=RTSTRUCTs, CTimages=CTs, mrns=mrns)
                DiceDictionary = DiceCalculation(StructureSet=RTSTRUCTs, CTimages=CTs, MasksOutput=Masks_Directory, DICEResults= DICEResults, mrns=mrns)
                DICTIONARY[mrns] = DiceDictionary
                Set_DICE_Scorecards(workspace= workspace, mrns=mrns, Dictionary = DiceDictionary)
            else:
                print("CT Image & Structure Set does not exist for %s - cannot proceed to Mask Calculation" % mrns)

        print("FINAL DICTIONARY: ")
        print(DICTIONARY)
        Graph(Dictionary=DICTIONARY)  # Produces a Radar Chart of the DICE Coefficients

    return

fileWatcher(pollTime, workspace='XXX_Test')
